# Supplementary material for: Hepatic ASPG-mediated lysophosphatidylinositol catabolism impairs insulin signal transduction
Source: EMBO J. 2025 Aug 4;44(18):5005–36. doi: 10.1038/s44318-025-00525-x (PMC12436650; doi:10.1038/s44318-025-00525-x)
Supplement: Supplementary file 3 — Source data Fig. 1 [file 44318_2025_525_MOESM3_ESM.zip]

Archive with 23 entries (11 files):
- SD Figure 1/
- SD Figure 1/1A/
- SD Figure 1/1A/1A.xlsx
- SD Figure 1/1B/
- SD Figure 1/1B/1B.xlsx
- SD Figure 1/1C/
- SD Figure 1/1C/1C.xlsx
- SD Figure 1/1D/
- SD Figure 1/1D/1D.xlsx
- SD Figure 1/1E/
- SD Figure 1/1E/1E.pdf
- SD Figure 1/1F/
- SD Figure 1/1F/1F.xlsx
- SD Figure 1/1G/
- SD Figure 1/1G/1G.pdf
- SD Figure 1/1H/
- SD Figure 1/1H/1H.pdf
- SD Figure 1/1I/
- SD Figure 1/1I/1I.pdf
- SD Figure 1/1J/
- SD Figure 1/1J/1J.pdf
- SD Figure 1/1K/
- SD Figure 1/1K/1K.pdf
