# Supplementary material for: Hepatic ASPG-mediated lysophosphatidylinositol catabolism impairs insulin signal transduction
Source: EMBO J. 2025 Aug 4;44(18):5005–36. doi: 10.1038/s44318-025-00525-x (PMC12436650; doi:10.1038/s44318-025-00525-x)
Supplement: Supplementary file 3 — Source data Fig. 1 [file 44318_2025_525_MOESM3_ESM.zip › SD Figure 1/1C/1C.xlsx]

## Sheet: Sheet1
ASPG	BMI
0.011447	23.309
0.013134	19.3962
0.020321	27.7008
0.02207	22.4914
0.024814	21.7181
0.028356	27.4144
0.047828	19.736
0.051034	21.0772
0.055431	24.4646
0.062003	29.3848
0.089255	27.8852
0.10464	17.3611
0.129206	19.1327
0.12943	16.8242
0.139592	19.4364
0.145104	24.8307
0.161394	25.3333
0.173328	19.5965
0.189599	24.9135
0.195254	23.3241
0.201434	24.6904
0.201798	24.3824
0.223964	24.0882
0.225501	27.7344
0.243055	25.2493
0.251065	20.9573
0.26033	19.052
0.261648	20.7756
0.266779	24.093
0.316251	20.7008
0.329687	19.8791
0.34388	24.281
0.406531	26.7229
0.412747	25.0865
0.417008	23.7387
0.418129	22.6757
0.501847	28.125
0.529532	22.8329
0.535016	20.2848
0.546038	25.8953
0.604672	28.7318
0.664925	24.7721
0.714783	25.3443
0.77828	22.7732
0.879142	20.202
0.882857	29.0487
1.02567	29.0437
1.11607	24.6094
1.13864	24.2215
1.34529	19.3772
1.42445	26.5731
1.51682	22.6562
1.66282	21.1073
1.67182	24.0346
1.69947	24.0055
1.80385	29.3199
1.95133	21.2585
1.98623	21.4844
2.01777	31.2488
2.18648	25.1953
2.41098	17.898
2.8025	27.5482
2.85055	26.0146
2.97676	31.1419
3.81874	19.5312
4.24209	24.0346
4.28217	29.3848
4.87013	25.3906
4.98921	24.8016
