# Supplementary material for: Hepatic ASPG-mediated lysophosphatidylinositol catabolism impairs insulin signal transduction
Source: EMBO J. 2025 Aug 4;44(18):5005–36. doi: 10.1038/s44318-025-00525-x (PMC12436650; doi:10.1038/s44318-025-00525-x)
Supplement: Supplementary file 3 — Source data Fig. 1 [file 44318_2025_525_MOESM3_ESM.zip › SD Figure 1/1F/1F.xlsx]

## Sheet: Sheet1
ASPG	TyG index
0.082849	6.60755
0.106078	6.33054
0.122414	7.13335
0.123593	5.94617
0.131466	6.89815
0.169873	6.70322
0.198455	6.40003
0.202347	7.28004
0.23987	6.24523
0.316293	6.65187
0.401639	6.77307
0.405799	7.37409
0.514182	5.60639
0.59031	8.34469
0.610564	6.954
0.614363	7.23568
0.666812	7.53938
0.777951	7.34873
0.84652	7.83641
0.863636	6.88693
1.02038	7.65723
1.15048	7.52121
1.26805	7.41593
1.48005	7.4068
1.60371	8.25696
1.6584	7.08852
1.82868	8.10744
1.90693	8.12911
2.31019	8.0429
2.53279	9.24237
3.25106	9.43608
4.00428	8.5372
