# Supplementary material for: Hepatic ASPG-mediated lysophosphatidylinositol catabolism impairs insulin signal transduction
Source: EMBO J. 2025 Aug 4;44(18):5005–36. doi: 10.1038/s44318-025-00525-x (PMC12436650; doi:10.1038/s44318-025-00525-x)
Supplement: Supplementary file 4 — Source data Fig. 2 [file 44318_2025_525_MOESM4_ESM.zip]

Archive with 13 entries (6 files):
- SD Figure 2/
- SD Figure 2/2A/
- SD Figure 2/2A/2A.pdf
- SD Figure 2/2B/
- SD Figure 2/2B/2B.pdf
- SD Figure 2/2C/
- SD Figure 2/2C/2C.xlsx
- SD Figure 2/2D/
- SD Figure 2/2D/2D.xlsx
- SD Figure 2/2E/
- SD Figure 2/2E/2E.pdf
- SD Figure 2/2F/
- SD Figure 2/2F/2F.pdf
