# Supplementary material for: Hepatic ASPG-mediated lysophosphatidylinositol catabolism impairs insulin signal transduction
Source: EMBO J. 2025 Aug 4;44(18):5005–36. doi: 10.1038/s44318-025-00525-x (PMC12436650; doi:10.1038/s44318-025-00525-x)
Supplement: Supplementary file 4 — Source data Fig. 2 [file 44318_2025_525_MOESM4_ESM.zip › SD Figure 2/2C/2C.xlsx]

## Sheet: Sheet1
	IgG				-insulin				+insulin
-2008~-1803	0.630506	1.36949	1.11323	0.875518	1.09947	1.01833	1.33882	0.752487	1.04525	1.15253	1.63508	0.809324
-1729~-1494	1.26539	0.734609	1.03528	0.973493	0.775605	1.0347	1.11775	1.35006	1.2383	0.632072	0.973606	1.42367
-1006~-784	1.22757	0.772431	1.23225	0.877438	23.7985	22.1582	20.3841	24.2776	1.08088	1.20289	1.47931	1.63778
