# Supplementary material for: Hepatic ASPG-mediated lysophosphatidylinositol catabolism impairs insulin signal transduction
Source: EMBO J. 2025 Aug 4;44(18):5005–36. doi: 10.1038/s44318-025-00525-x (PMC12436650; doi:10.1038/s44318-025-00525-x)
Supplement: Supplementary file 4 — Source data Fig. 2 [file 44318_2025_525_MOESM4_ESM.zip › SD Figure 2/2D/2D.xlsx]

## Sheet: Sheet1
	NC/-insulin			NC/+insulin			WT/-insulin			WT/+insulin			Mut/-insulin			Mut/+insulin
0	0.980198	1.00763	1.01218	0.921909	1.07844	0.950666	8.60145	8.27132	8.25305	2.34475	2.19288	2.36358	2.54915	2.23279	2.2704	2.35034	2.46224	1.99473
10	1.04318	1.02052	0.901296	0.805544	0.864295	0.878088	19.9476	22.1254	21.014	2.39206	2.56894	2.67878	2.30394	2.91576	2.20783	2.42108	2.46022	2.44188
25	1.04735	1.20688	1.10125	1.13886	1.12677	1.1264	29.8952	25.6974	28.1329	2.89159	2.44225	2.68436	2.44189	2.29101	2.316	2.83612	2.79825	2.15615
50	1.24128	1.36138	1.28225	1.03015	1.04559	1.06012	37.1441	41.6406	41.68	2.88344	2.12585	2.75176	2.11907	2.37708	2.48738	3.00286	2.39409	2.19138
