# Supplementary material for: Hepatic ASPG-mediated lysophosphatidylinositol catabolism impairs insulin signal transduction
Source: EMBO J. 2025 Aug 4;44(18):5005–36. doi: 10.1038/s44318-025-00525-x (PMC12436650; doi:10.1038/s44318-025-00525-x)
Supplement: Supplementary file 5 — Source data Fig. 3 [file 44318_2025_525_MOESM5_ESM.zip]

Archive with 33 entries (16 files):
- SD Figure 3/
- SD Figure 3/3A/
- SD Figure 3/3A/3A.xlsx
- SD Figure 3/3B/
- SD Figure 3/3B/3B.pdf
- SD Figure 3/3C/
- SD Figure 3/3C/3C.xlsx
- SD Figure 3/3D/
- SD Figure 3/3D/3D.xlsx
- SD Figure 3/3E/
- SD Figure 3/3E/3E.xlsx
- SD Figure 3/3F/
- SD Figure 3/3F/3F.xlsx
- SD Figure 3/3G/
- SD Figure 3/3G/3G.xlsx
- SD Figure 3/3H/
- SD Figure 3/3H/3H.xlsx
- SD Figure 3/3I/
- SD Figure 3/3I/3I.xlsx
- SD Figure 3/3J/
- SD Figure 3/3J/3J.xlsx
- SD Figure 3/3K/
- SD Figure 3/3K/3K.xlsx
- SD Figure 3/3L/
- SD Figure 3/3L/3L.xlsx
- SD Figure 3/3M/
- SD Figure 3/3M/3M.xlsx
- SD Figure 3/3N/
- SD Figure 3/3N/3N.xlsx
- SD Figure 3/3O/
- SD Figure 3/3O/3O.pdf
- SD Figure 3/3P/
- SD Figure 3/3P/3P.pdf
