# Supplementary material for: Hepatic ASPG-mediated lysophosphatidylinositol catabolism impairs insulin signal transduction
Source: EMBO J. 2025 Aug 4;44(18):5005–36. doi: 10.1038/s44318-025-00525-x (PMC12436650; doi:10.1038/s44318-025-00525-x)
Supplement: Supplementary file 5 — Source data Fig. 3 [file 44318_2025_525_MOESM5_ESM.zip › SD Figure 3/3A/3A.xlsx]

## Sheet: Sheet1
	WT															KO
0	18.1	19	19	17.8	20.1	19.2	19.4	17.9								18.1	19	19	17.8	20.1	19.2
1	20.6	22.7	21	21	20	21.3	21.5	19.2								21.2	21.2	21.3	18.9	20.5	20.5
2	20.6	22.7	21	21.3	21	21.3	20.5	19.2								21.2	21.2	20.5	20	18.9	21.5
3	20.6	23.5	21.2	22.2	20.7	22.2	22	20.8								21.3	21.4	21.8	19.8	21.6	21.1
4	21.3	24.6	21.6	22.4	22.3	24.6	22.9	21.4								22.2	22.9	24.3	20.7	21.9	21.8
5	23.2	25.8	23.7	23.8	22.8	24.9	23.6	22.1								24.7	23.9	24.6	21.5	21.9	22.3
6	24	28.1	25.4	24.3	22.9	26.2	26	21.9								25	24.6	25.5	22	22.6	24.4
7	26.4	31.7	29.4	22.7	24	28.7	26.8	22.3								29.4	28.4	28.7	22.4	23.5	25.5
8	27.3	31.8	30.5	24.1	25.7	29.7	26	27.2								29.6	29.3	28.6	22.8	23	24.2
9	28.8	33.5	31.3	27.4	27.2	30	30.9	26.2								31.1	30.6	29.7	23.7	24.3	29.3
10	31.7	36	33.1	29.2	24.5	31.3	32.5	29.3								33.4	32.8	29.9	25.8	25.9	31.7
11	33.4	36.7	35.8	30.5	26	33.7	30.3	33.2								35.2	33.2	30.4	26.1	25.9	34
12	36	39	38.1	30.5	28.9	34.1	36.5	28.1								35.3	35	33.5	35	33.5	33.2
13	36.7	40.6	40.3	34.1	30.4	36.9	38.7	31								36.5	35.6	34.3	35.6	34.3	36.2
14	39.5	42	42.6	36.4	34.3	40.3	42	36.9								38.5	37.8	39.3	37.8	39.3	39.4
15	39.8	42.9	43.4	36.6	34.2	41	42.7	36.3								38	37.5	41.3	30.7	32.1	39.9
16	40.4	43.7	44.2	37.5	36.8	41.1	43.2	36.8								39.1	38.8	43.8	32.5	33.8	40.5
17	40.3	42.2	43.4	38.3	34.9	41.7	44	37.5								38.2	37.3	45.2	31.9	34.3	40
18	42.4	45.1	45.3	39.8	35.6	43.4	46.4	39.4								39.5	39.2	45.7	31.5	33.5	42
19	44.8	47.3	46.8	40.8	36.6	44.4	48	41.2								41.4	40.7	47	32.4	35	43.6
20	47.3	50.5	50.5	42.9	39.5	46.1	50.2	43								43.8	41.4	51.3	34.6	36.7	46.4
