# Supplementary material for: Hepatic ASPG-mediated lysophosphatidylinositol catabolism impairs insulin signal transduction
Source: EMBO J. 2025 Aug 4;44(18):5005–36. doi: 10.1038/s44318-025-00525-x (PMC12436650; doi:10.1038/s44318-025-00525-x)
Supplement: Supplementary file 5 — Source data Fig. 3 [file 44318_2025_525_MOESM5_ESM.zip › SD Figure 3/3C/3C.xlsx]

## Sheet: Sheet1
WT	LKO
1.529	1.189
1.49	1.24
1.502	1.661
1.155	1.169
1.188	1.32
1.256	1.234
1.323
1.142
