# Supplementary material for: Hepatic ASPG-mediated lysophosphatidylinositol catabolism impairs insulin signal transduction
Source: EMBO J. 2025 Aug 4;44(18):5005–36. doi: 10.1038/s44318-025-00525-x (PMC12436650; doi:10.1038/s44318-025-00525-x)
Supplement: Supplementary file 5 — Source data Fig. 3 [file 44318_2025_525_MOESM5_ESM.zip › SD Figure 3/3E/3E.xlsx]

## Sheet: Sheet1
WT	LKO
11.0886	16.5084
14.0335	10.9982
19.1166	11.4823
13.1595	14.5185
15.5668	21.448
