# Supplementary material for: Hepatic ASPG-mediated lysophosphatidylinositol catabolism impairs insulin signal transduction
Source: EMBO J. 2025 Aug 4;44(18):5005–36. doi: 10.1038/s44318-025-00525-x (PMC12436650; doi:10.1038/s44318-025-00525-x)
Supplement: Supplementary file 5 — Source data Fig. 3 [file 44318_2025_525_MOESM5_ESM.zip › SD Figure 3/3F/3F.xlsx]

## Sheet: Sheet1
WT	LKO
81.7	214.1
233.6	169.6
206.1	161.1
157.9	92.8
248.4	155.6
123.8	117
159.4
147.2
