# Supplementary material for: Hepatic ASPG-mediated lysophosphatidylinositol catabolism impairs insulin signal transduction
Source: EMBO J. 2025 Aug 4;44(18):5005–36. doi: 10.1038/s44318-025-00525-x (PMC12436650; doi:10.1038/s44318-025-00525-x)
Supplement: Supplementary file 5 — Source data Fig. 3 [file 44318_2025_525_MOESM5_ESM.zip › SD Figure 3/3G/3G.xlsx]

## Sheet: Sheet1
WT	LKO
341.2	271.1
334.8	287.1
291.5	211.5
290.1	251
290.9	203.9
346	390
438.4
197.3
