# Supplementary material for: Hepatic ASPG-mediated lysophosphatidylinositol catabolism impairs insulin signal transduction
Source: EMBO J. 2025 Aug 4;44(18):5005–36. doi: 10.1038/s44318-025-00525-x (PMC12436650; doi:10.1038/s44318-025-00525-x)
Supplement: Supplementary file 5 — Source data Fig. 3 [file 44318_2025_525_MOESM5_ESM.zip › SD Figure 3/3H/3H.xlsx]

## Sheet: Sheet1
	WT									KO
Fast	9.4	8.8	11.3	7	8	9.1	9.5	8.3		8.8	9.3	7.7	7.7	8.3	7.4
Refed	13.5	13.5	15.6	17.8	12.4	13.8	11.3	14		12.8	10.8	10.5	10.5	12.2	10.3
