# Supplementary material for: Hepatic ASPG-mediated lysophosphatidylinositol catabolism impairs insulin signal transduction
Source: EMBO J. 2025 Aug 4;44(18):5005–36. doi: 10.1038/s44318-025-00525-x (PMC12436650; doi:10.1038/s44318-025-00525-x)
Supplement: Supplementary file 5 — Source data Fig. 3 [file 44318_2025_525_MOESM5_ESM.zip › SD Figure 3/3I/3I.xlsx]

## Sheet: Sheet1
	WT								KO
Fast	1.14512	1.61093	1.02478	0.832178	0.440679	0.635958	1.37652	0.629401	1.13306	0.680146	1.06965	0.948631	2.05522	0.488376
Refed	3.79721	2.27184	2.23167	2.79043	2.24577	2.97739	2.44179	3.09397	3.5971	4.99083	4.12087	2.77956	3.21436	4.04373
