# Supplementary material for: Hepatic ASPG-mediated lysophosphatidylinositol catabolism impairs insulin signal transduction
Source: EMBO J. 2025 Aug 4;44(18):5005–36. doi: 10.1038/s44318-025-00525-x (PMC12436650; doi:10.1038/s44318-025-00525-x)
Supplement: Supplementary file 5 — Source data Fig. 3 [file 44318_2025_525_MOESM5_ESM.zip › SD Figure 3/3J/3J.xlsx]

## Sheet: Sheet1
Blood glucose (mmol/L)	WT								KO
0	9.4	10.4	8.5	10.4	10.2	9.8	8.4	8.5	10.5	9.6	10.3	7.9	10.3	11
15	21.8	26.1	19.3	28.1	21.4	31.7	19.1	20.1	23	24.1	20.3	24.2	30.4	24.6
30	30.5	30	29	31.5	25.6	33.5	25.4	22.5	30.9	29	27.3	28.7	32.9	31.8
60	33.5	31.6	26.2	27.6	21.8	33.5	30.1	23.9	22.9	24.4	22.8	18.3	22.1	21.5
90	33.5	33.1	20.9	22.9	18.8	25.1	27.3	18.1	21.3	16.6	18.5	11.9	14.5	16.1
120	32.1	19.4	15.3	16.9	14.4	15.9	24.8	13.7	16.6	11.3	12.6	9.9	12.4	13.8
AUC
WT	LKO
3575	2694
3377	2486
2648	2424
2977	2123
2408	2558
3299	2502
3015
2337
