# Supplementary material for: Hepatic ASPG-mediated lysophosphatidylinositol catabolism impairs insulin signal transduction
Source: EMBO J. 2025 Aug 4;44(18):5005–36. doi: 10.1038/s44318-025-00525-x (PMC12436650; doi:10.1038/s44318-025-00525-x)
Supplement: Supplementary file 5 — Source data Fig. 3 [file 44318_2025_525_MOESM5_ESM.zip › SD Figure 3/3K/3K.xlsx]

## Sheet: Sheet1
Blood glucose (mmol/L)	WT						LKO
0	11.8	11.4	13.2	11.3	10.5	11.4	10.2	12.2	10	11.6	12.9
15	10.8	11.1	12	12.4	10.4	11	6.5	9.2	12.5	9.1	11.4
30	10.5	9.3	9.3	12.8	9.1	10.1	5.4	7.2	8.4	8	8.3
60	10	11.3	11.6	11.1	9.4	10	4.7	8.5	8.4	9.9	10.3
90	11.3	11.9	11.9	11.6	11.1	11.7	5	9.9	9.5	11.4	9.8
120	10.7	10.5	9.8	10.4	9	10.9	5.5	8.2	8.4	8.5	8
AUC
WT	LKO
1286	669
1315	1067
1340	1115
1396	1170
1190	1178
1292
