# Supplementary material for: Hepatic ASPG-mediated lysophosphatidylinositol catabolism impairs insulin signal transduction
Source: EMBO J. 2025 Aug 4;44(18):5005–36. doi: 10.1038/s44318-025-00525-x (PMC12436650; doi:10.1038/s44318-025-00525-x)
Supplement: Supplementary file 5 — Source data Fig. 3 [file 44318_2025_525_MOESM5_ESM.zip › SD Figure 3/3L/3L.xlsx]

## Sheet: Sheet1
WT	LKO
5.12469	4.30784
2.99566	7.42101
3.37511	5.90645
5.09123	6.2549
6.59437	8.97229
3.27474	7.80046
4.46126
3.53098
