# Supplementary material for: Hepatic ASPG-mediated lysophosphatidylinositol catabolism impairs insulin signal transduction
Source: EMBO J. 2025 Aug 4;44(18):5005–36. doi: 10.1038/s44318-025-00525-x (PMC12436650; doi:10.1038/s44318-025-00525-x)
Supplement: Supplementary file 5 — Source data Fig. 3 [file 44318_2025_525_MOESM5_ESM.zip › SD Figure 3/3M/3M.xlsx]

## Sheet: Sheet1
GIR（mg/kg/min)	WT					LKO
0	50	50	50	50		50	50	50	50	50
10	50	50	50	50		50	30	50	30	50
20	30	50	40	25		30	30	50	30	30
30	30	30	20	25		30	20	30	30	20
40	20	30	20	20		30	20	30	30	25
50	20	20	20	20		30	10	30	30	22
60	20	10	20	20		30	10	35	10	22
70	20	10	20	10		25	10	30	10	22
80	10	10	20	10		25	10	32	30	22
90	10	10	20	10		28	25	32	30	24
100	10	10	20	10		28	25	32	30	24
110	10	10	20	10		28	25	32	30	24
120	10	10	20	10		28	25	32	30	24
GIR（mg/kg/min)
WT	LKO
10	24
10	32
10	30
20	28
	25
