# Supplementary material for: Hepatic ASPG-mediated lysophosphatidylinositol catabolism impairs insulin signal transduction
Source: EMBO J. 2025 Aug 4;44(18):5005–36. doi: 10.1038/s44318-025-00525-x (PMC12436650; doi:10.1038/s44318-025-00525-x)
Supplement: Supplementary file 6 — Source data Fig. 4 [file 44318_2025_525_MOESM6_ESM.zip]

Archive with 19 entries (9 files):
- SD Figure 4/
- SD Figure 4/4A/
- SD Figure 4/4A/4A.xlsx
- SD Figure 4/4B/
- SD Figure 4/4B/4B.xlsx
- SD Figure 4/4C/
- SD Figure 4/4C/4C.xlsx
- SD Figure 4/4D/
- SD Figure 4/4D/4D.xlsx
- SD Figure 4/4E/
- SD Figure 4/4E/4E.pdf
- SD Figure 4/4F/
- SD Figure 4/4F/4F.xlsx
- SD Figure 4/4G/
- SD Figure 4/4G/4G.xlsx
- SD Figure 4/4H/
- SD Figure 4/4H/4H.pdf
- SD Figure 4/4I/
- SD Figure 4/4I/4I.pdf
