# Supplementary material for: Hepatic ASPG-mediated lysophosphatidylinositol catabolism impairs insulin signal transduction
Source: EMBO J. 2025 Aug 4;44(18):5005–36. doi: 10.1038/s44318-025-00525-x (PMC12436650; doi:10.1038/s44318-025-00525-x)
Supplement: Supplementary file 6 — Source data Fig. 4 [file 44318_2025_525_MOESM6_ESM.zip › SD Figure 4/4A/4A.xlsx]

## Sheet: Sheet1
Blood glucose (mmol/L)	WT+AVV8-VEC						KO+AAV8-VEC						WT+AAV8-ASPG						KO+AAV8-ASPG
0	8.8	9.5	9.8	10.5	9.4		8	8.7	8.6	8.4	9.5		10.3	9.7	9	10.9	7.4		10.2	9.2	8.1	9.9	9.3	7.7
15	18	19.3	19.8	22.9	19.7		12.5	19.9	18.2	14.8	15.8		19.1	13.5	19	24.7	20.8		18	15.5	15.4	20.3	19.7	18.7
30	21.8	20.8	21.2	24.3	21.6		17.6	19.7	18.9	16.1	20.1		23.8	23.5	24.6	27.3	24.1		24.4	21.2	21.8	25.3	24.3	20.5
60	21.6	19	18.9	19.8	20.7		14.9	17.4	18.6	15.8	21.3		23	22.4	23.3	27.6	25.5		21.6	22.4	17	23.2	23.5	17.2
90	17.1	18.3	16.7	17.4	15.1		15	13.3	15.7	10.5	17.2		23	20	17	25.4	20.3		19	21.2	16.2	17.9	16.7	13.8
120	14.2	11.9	13.1	16.3	14.6		13.9	11	12.8	12	14.3		19.5	16.4	15.9	25.6	19.6		15.2	20.4	13.2	13.2	12.8	10.9
AUC	AAV8-VEC						AAV8-ASPG
WT	2201	2126	2112	2330	2145		2572	2322	2354	3041	2578
LKO	1749	1893	1984	1616	2130		2342	2393	1976	2379	2310	1893
