# Supplementary material for: Hepatic ASPG-mediated lysophosphatidylinositol catabolism impairs insulin signal transduction
Source: EMBO J. 2025 Aug 4;44(18):5005–36. doi: 10.1038/s44318-025-00525-x (PMC12436650; doi:10.1038/s44318-025-00525-x)
Supplement: Supplementary file 6 — Source data Fig. 4 [file 44318_2025_525_MOESM6_ESM.zip › SD Figure 4/4B/4B.xlsx]

## Sheet: Sheet1
Blood glucose (mmol/L)	AAV8-VEC						AAV8-ASPG
WT	11.5	13.1	12.1	11.3	12.7		15.3	15.1	14.5	14.9	13.7
LKO	7.3	7.8	8	8.4	8.7		10.7	10.2	12	10.9	10.8	12.9
