# Supplementary material for: Hepatic ASPG-mediated lysophosphatidylinositol catabolism impairs insulin signal transduction
Source: EMBO J. 2025 Aug 4;44(18):5005–36. doi: 10.1038/s44318-025-00525-x (PMC12436650; doi:10.1038/s44318-025-00525-x)
Supplement: Supplementary file 6 — Source data Fig. 4 [file 44318_2025_525_MOESM6_ESM.zip › SD Figure 4/4C/4C.xlsx]

## Sheet: Sheet1
Plasma insulin (ng/ml)	AAV8-VEC						AAV8-ASPG
WT	1.555	1.696	1.914	1.856	1.352		1.035	1.245	1.27	1.33	1.306
LKO	3.024	3.137	2.396	2.815	2.457		1.619	1.936	1.702	1.454	1.495	1.68
