# Supplementary material for: Hepatic ASPG-mediated lysophosphatidylinositol catabolism impairs insulin signal transduction
Source: EMBO J. 2025 Aug 4;44(18):5005–36. doi: 10.1038/s44318-025-00525-x (PMC12436650; doi:10.1038/s44318-025-00525-x)
Supplement: Supplementary file 6 — Source data Fig. 4 [file 44318_2025_525_MOESM6_ESM.zip › SD Figure 4/4D/4D.xlsx]

## Sheet: Sheet1
Plasma insulin (ng/ml)	WT+AAV8-VEC						KO+AAV8-VEC						WT+AAV8-ASPG						KO+AAV8-ASPG						WT+CD
0	0.275	0.695	0.47	0.55	0.384		0.293	0.413	0.865	0.966	0.283		0.263	0.423	0.189	0.645	0.278		0.198	0.396	0.523	0.451	0.296	0.398	0.263	0.364	0.728	0.542	0.276
15	1.066	1.62	1.591	1.459	1.589		2.16	2.064	2.967	3.894	2.765		1.158	1.31	1.378	1.489	1.236		1.807	1.962	1.789	1.799	1.645	1.878	2.862	2.172	2.534	2.845	3.103
30	4.407	4.062	3.758	4.423	3.976		5.76	6.964	5.456	6.897	7.765		2.034	2.96104	2.4178	2.516	3.329		3.507	3.962	4.758	3.189	3.536	3.561	6.483	9.741	5.862	6.414	7.121
60	3.007	3.962	4.758	4.078	3.536		4.96	6.364	5.56	5.207	6.145		2.001	2.112	2.378	2.2802	2.366		4.066	4.072	3.718	4.483	3.147	4.89	4.362	5.724	4.259	4.397	5.362
90	2.066	3.021	3.817	3.137	2.595		3.605	4.64	4.89	4.07	5.894		1.589	1.331	1.515	1.764	1.447		3.179	3.185	2.831	3.596	2.26	4.003	2.238	3.363	1.762	2.214	2.458
120	2.089	3.044	3.84	3.088	2.546		3.405	4.397	3.899	5.789	4.447		1.128	1.365	1.905	1.589	1.465		3.176	3.158	2.848	3.613	2.277	4.02	0.762	0.983	0.991	0.661	0.875
AUC	AAV8-VEC						AAV8-ASPG
WT	300.7	376.1	426.8	388.3	338.3		189.7	213.2	218.9	228.9	231.9
LKO	472.2	586.8	545.7	586	646.2		372.5	386.6	377	398.7	302.8	438.4
