# Supplementary material for: Hepatic ASPG-mediated lysophosphatidylinositol catabolism impairs insulin signal transduction
Source: EMBO J. 2025 Aug 4;44(18):5005–36. doi: 10.1038/s44318-025-00525-x (PMC12436650; doi:10.1038/s44318-025-00525-x)
Supplement: Supplementary file 6 — Source data Fig. 4 [file 44318_2025_525_MOESM6_ESM.zip › SD Figure 4/4F/4F.xlsx]

## Sheet: Sheet1
WT+AAV8-VEC	WT+AAV8-ASPG	LKO+AAV8-VEC	LKO+AAV8-ASPG
11.3582	6.39183	38.3413	34.7356
11.8389	7.57212	43.3293	17.3678
13.4615	7.69231	52.2236	11.1178
15.6851	8.11298	53.9062	17.9087
16.226	8.35337	54.0264	12.8606
16.5264	8.71394	25.1803	17.9688
17.5481	9.73558	25.2404	16.226
18.3293	9.61538	26.3221	14.4231
18.3894	9.91587	30.5889	21.3341
18.75	11.238	31.3101	20.3726
19.2308	11.5385	58.8341	20.0721
19.6514	12.6202	34.4351	19.351
19.7115	13.2812	45.0721	13.101
20.4928	13.2812	8.11298	27.524
20.7933	13.4014	8.95433	41.9471
21.0938	13.8221	38.762	33.8341
23.0168	13.8221	26.8029	13.0409
32.8125	14.4231	48.3173	23.7981
33.4736	14.6034	9.73558	28.726
34.976	15.5649	15.5649	33.8341
25.4808	15.6851	39.6034	42.6082
37.5	16.5264	16.8269	12.9808
15.2644	17.7284	17.1875	19.7716
14.4231	17.8486	14.363	14.0024
26.7428	18.3293	36.899	17.6683
14.4832	18.8101	25.9615	33.8942
9.79567	19.8317	26.4423	24.6394
29.2668	19.8918	32.3317	11.6586
13.8822	20.7933	24.7596	14.1827
16.5865	22.1755	47.4159	15.625
