# Supplementary material for: Hepatic ASPG-mediated lysophosphatidylinositol catabolism impairs insulin signal transduction
Source: EMBO J. 2025 Aug 4;44(18):5005–36. doi: 10.1038/s44318-025-00525-x (PMC12436650; doi:10.1038/s44318-025-00525-x)
Supplement: Supplementary file 6 — Source data Fig. 4 [file 44318_2025_525_MOESM6_ESM.zip › SD Figure 4/4G/4G.xlsx]

## Sheet: Sheet1
Relative mRNA level of Aspg	HOMA-β
0.082849	163.208
0.106078	202.198
0.198455	141.11
0.202347	226.203
0.23987	239.972
0.123593	232.679
0.131466	342.191
0.169873	213.264
0.610564	227.731
0.514182	280.857
0.316293	328.831
0.401639	332.356
0.666812	126.222
0.122414	311.049
1.02038	80.1999
0.614363	92.8484
0.405799	111.21
0.59031	127.264
0.863636	117.861
1.6584	69.2344
1.15048	105.803
1.26805	80.8786
0.84652	84.2288
0.777951	95.7985
1.48005	75.2041
1.60371	101.797
2.53279	91.7027
1.82868	85.0205
2.31019	91.0854
1.90693	107.281
3.25106	90.2113
4.00428	62.6361
