# Supplementary material for: Hepatic ASPG-mediated lysophosphatidylinositol catabolism impairs insulin signal transduction
Source: EMBO J. 2025 Aug 4;44(18):5005–36. doi: 10.1038/s44318-025-00525-x (PMC12436650; doi:10.1038/s44318-025-00525-x)
Supplement: Supplementary file 7 — Source data Fig. 5 [file 44318_2025_525_MOESM7_ESM.zip]

Archive with 19 entries (9 files):
- SD Figure 5/
- SD Figure 5/5A/
- SD Figure 5/5A/5A.pdf
- SD Figure 5/5B/
- SD Figure 5/5B/5B.pdf
- SD Figure 5/5C/
- SD Figure 5/5C/5C.xlsx
- SD Figure 5/5D/
- SD Figure 5/5D/5D.xlsx
- SD Figure 5/5E/
- SD Figure 5/5E/5E.xlsx
- SD Figure 5/5F/
- SD Figure 5/5F/5F.pdf
- SD Figure 5/5G/
- SD Figure 5/5G/5G.pdf
- SD Figure 5/5I/
- SD Figure 5/5I/5I.xlsx
- SD Figure 5/5J/
- SD Figure 5/5J/5J.xlsx
