# Supplementary material for: Hepatic ASPG-mediated lysophosphatidylinositol catabolism impairs insulin signal transduction
Source: EMBO J. 2025 Aug 4;44(18):5005–36. doi: 10.1038/s44318-025-00525-x (PMC12436650; doi:10.1038/s44318-025-00525-x)
Supplement: Supplementary file 7 — Source data Fig. 5 [file 44318_2025_525_MOESM7_ESM.zip › SD Figure 5/5C/5C.xlsx]

## Sheet: Sheet1
	WT1	WT2	WT3	WT4	LKO1	LKO2	LKO3
LPC	-0.46535	-0.39996	-0.15335	0.311548	-0.03765	0.373558	0.773965
LPE	-0.71831	-0.09618	0.391602	-0.28422	-0.0521	-0.0276	0.5702
LPI	0.611318	0.30904	-0.2822	-1.34527	1.88701	1.96199	1.95806
LPS	-0.58565	0.164117	0.028113	-0.3137	0.403592	2.34182	0.860896
LPG	-0.43484	0.174037	-0.30569	-0.14062	0.327678	1.24644	-0.66211
LPA	-0.214	-0.13956	-2.20473	-2.20473	-0.95976	-0.46268	-2.20473
