# Supplementary material for: Hepatic ASPG-mediated lysophosphatidylinositol catabolism impairs insulin signal transduction
Source: EMBO J. 2025 Aug 4;44(18):5005–36. doi: 10.1038/s44318-025-00525-x (PMC12436650; doi:10.1038/s44318-025-00525-x)
Supplement: Supplementary file 7 — Source data Fig. 5 [file 44318_2025_525_MOESM7_ESM.zip › SD Figure 5/5D/5D.xlsx]

## Sheet: Sheet1
	WT				LKO
LPI(18:0)	2098.27	1761.24	1278.85	530.905	2842.75	2748.96	2977.65
LPI(20:4)	279.581	339.845	349.936	177.149	611.254	736.052	511.744
LPI(16:0)	68.4736	77.2628	58.3024	18.1072	92.5109	92.0315	93.4776
LPI(18:2)	4.40305	5.96748	3.61518	2.06844	8.4086	9.15841	6.4823
LPI(18:1)	42.2279	31.1746	30.6977	16.7877	75.8092	81.2784	80.8158
LPI(22:6)	2.77686	4.08718	2.80885	1.33121	5.79578	6.79191	4.14266
LPI(18:3e)	30.3157	32.7171	20.9095	7.39551	58.8552	87.9978	56.6454
