# Supplementary material for: Hepatic ASPG-mediated lysophosphatidylinositol catabolism impairs insulin signal transduction
Source: EMBO J. 2025 Aug 4;44(18):5005–36. doi: 10.1038/s44318-025-00525-x (PMC12436650; doi:10.1038/s44318-025-00525-x)
Supplement: Supplementary file 7 — Source data Fig. 5 [file 44318_2025_525_MOESM7_ESM.zip › SD Figure 5/5E/5E.xlsx]

## Sheet: Sheet1
	LPI						negative						LPE						LPC
0	1.11102	1.10307	0.83372	0.758786	1.10112	1.09228	1.03709	1.01107	0.848968	0.835486	1.13339	1.134	1.12019	1.12359	1.00258	0.999336	0.875989	0.878316	1.13981	1.16488	0.926641	0.968286	0.930142	0.870239
30	0.787741	0.765935	0.727323	0.706423	0.777751	0.795256
60	0.537979	0.527351	0.58138	0.567268	0.524327	0.511246
120	0.379747	0.392106	0.368185	0.349453	0.388979	0.394877	0.989787	0.959033	0.815856	0.788184	1.12675	1.03879	1.02875	0.964013	0.932159	0.869885	0.853863	0.851329	1.02811	1.05885	0.855494	0.957759	0.888921	0.838497
