# Supplementary material for: Hepatic ASPG-mediated lysophosphatidylinositol catabolism impairs insulin signal transduction
Source: EMBO J. 2025 Aug 4;44(18):5005–36. doi: 10.1038/s44318-025-00525-x (PMC12436650; doi:10.1038/s44318-025-00525-x)
Supplement: Supplementary file 7 — Source data Fig. 5 [file 44318_2025_525_MOESM7_ESM.zip › SD Figure 5/5I/5I.xlsx]

## Sheet: Sheet1
Ligand Concentration [M]	Fnorm(‰)
1.53e-09	973.695	970.695	974.015	968.342
3.05e-09	974.363	971.979	972.129	970.203
6.1e-09	971.879	973.327	971.468	970.465
1.22e-08	973.13	972.402	973.928	968.885
2.44e-08	974.574	973.701	972.613	970.257
4.88e-08	970.328	973.518	973.352	970.293
9.77e-08	969.009	973.943	973.19	966.798
1.95e-07	971.187	972.51	971.572	969.728
3.91e-07	971.298	973.564	972.477	969.845
7.81e-07	970.684	972.328	970.229	968.6
1.56e-06	969.839	971.804	968.953	964.545
3.13e-06	968.228	969.229	966.56	966.442
6.25e-06	958.187	969.053	960.907	959.798
1.25e-05	957.591	959.396	959.805	956.194
2.5e-05	954.549	952.816	954.983	951.608
5e-05	949.169	949.088	951.285	948.985
