# Supplementary material for: Hepatic ASPG-mediated lysophosphatidylinositol catabolism impairs insulin signal transduction
Source: EMBO J. 2025 Aug 4;44(18):5005–36. doi: 10.1038/s44318-025-00525-x (PMC12436650; doi:10.1038/s44318-025-00525-x)
Supplement: Supplementary file 7 — Source data Fig. 5 [file 44318_2025_525_MOESM7_ESM.zip › SD Figure 5/5J/5J.xlsx]

## Sheet: Sheet1
Relative PTP1B Activity	LPI			LPC			LPE
0	0.927907	1.09502	0.977076	1.02265	0.992627	0.984719	1.02454	0.982336	0.993124
1	0.826578	0.598007	0.584718	1.05775	1.04415	0.953209	1.00071	0.937048	0.975459
5	0.589701	0.568106	0.580399	1.02673	0.965566	0.983483	0.997273	1.06639	1.04339
10	0.374419	0.557807	0.538538	0.93109	1.02624	1.03242	1.02632	0.998222	0.947125
50	0.158605	0.158239	0.155714	1.0638	0.961735	1.11545	1.01411	1.0888	0.930053
