# Supplementary material for: Hepatic ASPG-mediated lysophosphatidylinositol catabolism impairs insulin signal transduction
Source: EMBO J. 2025 Aug 4;44(18):5005–36. doi: 10.1038/s44318-025-00525-x (PMC12436650; doi:10.1038/s44318-025-00525-x)
Supplement: Supplementary file 8 — Source data Fig. 6 [file 44318_2025_525_MOESM8_ESM.zip]

Archive with 15 entries (7 files):
- SD Figure 6/
- SD Figure 6/6A/
- SD Figure 6/6A/6A.xlsx
- SD Figure 6/6B/
- SD Figure 6/6B/6B.xlsx
- SD Figure 6/6C/
- SD Figure 6/6C/6C.xlsx
- SD Figure 6/6D/
- SD Figure 6/6D/6D.xlsx
- SD Figure 6/6E/
- SD Figure 6/6E/6E.xlsx
- SD Figure 6/6F/
- SD Figure 6/6F/6F.pdf
- SD Figure 6/6G/
- SD Figure 6/6G/6G.xlsx
