# Supplementary material for: Hepatic ASPG-mediated lysophosphatidylinositol catabolism impairs insulin signal transduction
Source: EMBO J. 2025 Aug 4;44(18):5005–36. doi: 10.1038/s44318-025-00525-x (PMC12436650; doi:10.1038/s44318-025-00525-x)
Supplement: Supplementary file 8 — Source data Fig. 6 [file 44318_2025_525_MOESM8_ESM.zip › SD Figure 6/6A/6A.xlsx]

## Sheet: Sheet1
Relative mRNA levels	WT					KO
FetuinA	1.26269	1.34753	0.841289	0.759093	0.789399	1.05323	1.43887	0.521919	0.80746	0.925505
FetuinB	0.366994	1.32305	0.73165	1.50304	1.07527	0.591398	0.913978	1.81159	0.860215	0.894986
Lect2	0.977974	1.32295	0.699396	1.10665	0.893027	0.907573	1.47512	0.678397	0.893037	0.887311
Fgl1	1.25557	0.590028	1.18916	0.835554	1.12969	0.85236	1.46976	0.634594	0.72385	0.90637
Sepp1	0.941117	0.890051	1.2461	0.651927	1.2708	0.236681	0.313397	0.338361	0.460905	0.30432
AUC
WT	LKO
6.79714	4.38286
4.93	5.21048
5.02714	3.45
8.88667	2.61703
5.58696	2.42106
5.84554	1.20669
4.58301	2.91685
5.96716	3.95804
