# Supplementary material for: Hepatic ASPG-mediated lysophosphatidylinositol catabolism impairs insulin signal transduction
Source: EMBO J. 2025 Aug 4;44(18):5005–36. doi: 10.1038/s44318-025-00525-x (PMC12436650; doi:10.1038/s44318-025-00525-x)
Supplement: Supplementary file 8 — Source data Fig. 6 [file 44318_2025_525_MOESM8_ESM.zip › SD Figure 6/6B/6B.xlsx]

## Sheet: Sheet1
Relative RNA level of Sepp1				SELENOP level
WT	LKO			in serum (μg/ml)	LKO
1.76634	0.621974			8.00296	4.93946
1.35804	0.147285			4.21507	3.40623
1.32579	0.728561			5.81168	2.52606
0.815812	0.857643			4.81463	3.29323
1.2671	0.993083			6.81727	3.56546
1.26919	1.14442			5.51614	4.01536
				4.95991	3.17416
				7.00898	4.80249
