# Supplementary material for: Hepatic ASPG-mediated lysophosphatidylinositol catabolism impairs insulin signal transduction
Source: EMBO J. 2025 Aug 4;44(18):5005–36. doi: 10.1038/s44318-025-00525-x (PMC12436650; doi:10.1038/s44318-025-00525-x)
Supplement: Supplementary file 8 — Source data Fig. 6 [file 44318_2025_525_MOESM8_ESM.zip › SD Figure 6/6C/6C.xlsx]

## Sheet: Sheet1
Relative RNA level of Sepp1				SELENOP level
WT	LKO			in serum (μg/ml)	LKO
0.625491	0.382941			2.74035	0.820023
0.359342	0.316574			3.84074	0.733826
0.645648	0.340491			1.39586	0.851308
0.598357	0.370323			1.72283	0.958923
0.51004	0.459303			1.97348	0.567406
				1.2473	0.226574
				1.35944	0.315701
				1.74041	0.306953
