# Supplementary material for: Hepatic ASPG-mediated lysophosphatidylinositol catabolism impairs insulin signal transduction
Source: EMBO J. 2025 Aug 4;44(18):5005–36. doi: 10.1038/s44318-025-00525-x (PMC12436650; doi:10.1038/s44318-025-00525-x)
Supplement: Supplementary file 8 — Source data Fig. 6 [file 44318_2025_525_MOESM8_ESM.zip › SD Figure 6/6D/6D.xlsx]

## Sheet: Sheet1
SELENOP level	AAV8-VEC						AAV8-ASPG
in serum (μg/ml)	8.71	8.052	8.182	7.5	7.791		9.129	8.329	9.83	9.746	10.261
LKO	6.752	7.069	6.098	6.441	6.546		7.31	7.695	7.253	7.372	7.254	7.403
