# Supplementary material for: Hepatic ASPG-mediated lysophosphatidylinositol catabolism impairs insulin signal transduction
Source: EMBO J. 2025 Aug 4;44(18):5005–36. doi: 10.1038/s44318-025-00525-x (PMC12436650; doi:10.1038/s44318-025-00525-x)
Supplement: Supplementary file 8 — Source data Fig. 6 [file 44318_2025_525_MOESM8_ESM.zip › SD Figure 6/6G/6G.xlsx]

## Sheet: Sheet1
Relative Sepp1 mRNA level							SELENOP level
PA(200μM)	+	+	+	+			in medium (μg/ml)	+	+	+	+
PTP1B siRNA	-	-	+	+			PTP1B siRNA	-	-	+	+
	WT	LKO	WT	LKO				WT	LKO	WT	LKO
	0.890692	0.404789	0.242472	0.147102				1.69756	0.730519	0.311826	0.180328
	0.943134	0.505435	0.104414	0.111635				1.97158	0.957193	0.506768	0.266505
	1.2939	0.653363	0.19683	0.0735344				1.51624	0.764475	0.458606	0.250065
	0.8382	0.434187	0.223042	0.101267				1.38505	0.836592	0.302946	0.061695
	1.03407	0.556739	0.307784	0.15187				1.4778	0.551008	0.274445	0.0932461
