# Supplementary material for: Hepatic ASPG-mediated lysophosphatidylinositol catabolism impairs insulin signal transduction
Source: EMBO J. 2025 Aug 4;44(18):5005–36. doi: 10.1038/s44318-025-00525-x (PMC12436650; doi:10.1038/s44318-025-00525-x)
Supplement: Supplementary file 9 — Source data Fig. 7 [file 44318_2025_525_MOESM9_ESM.zip]

Archive with 21 entries (10 files):
- SD Figure 7/
- SD Figure 7/7A/
- SD Figure 7/7A/7A.xlsx
- SD Figure 7/7B/
- SD Figure 7/7B/7B.xlsx
- SD Figure 7/7C/
- SD Figure 7/7C/7C.xlsx
- SD Figure 7/7D/
- SD Figure 7/7D/7D.xlsx
- SD Figure 7/7E/
- SD Figure 7/7E/7E.xlsx
- SD Figure 7/7F/
- SD Figure 7/7F/7F.xlsx
- SD Figure 7/7G/
- SD Figure 7/7G/7G.xlsx
- SD Figure 7/7H/
- SD Figure 7/7H/7H.pdf
- SD Figure 7/7I/
- SD Figure 7/7I/7I.pdf
- SD Figure 7/7J/
- SD Figure 7/7J/7J.pdf
