# Supplementary material for: Hepatic ASPG-mediated lysophosphatidylinositol catabolism impairs insulin signal transduction
Source: EMBO J. 2025 Aug 4;44(18):5005–36. doi: 10.1038/s44318-025-00525-x (PMC12436650; doi:10.1038/s44318-025-00525-x)
Supplement: Supplementary file 9 — Source data Fig. 7 [file 44318_2025_525_MOESM9_ESM.zip › SD Figure 7/7A/7A.xlsx]

## Sheet: Sheet1
SELENOP level
in serum (μg/ml)	AAV8-ASPG	AAV8-ASPG+AAV8-shPtpn1	AAV8-ASPG+AAV8-shSepp1
5.035	9.792	0.696	0.576
6.966	8.503	0.667	0.218
6.747	8.141	1.631	0.36
5.889	7.224	0.81	0.148
6.166	10.75	1.082	0.321
5.31	9.14	1.045	0.18
