# Supplementary material for: Hepatic ASPG-mediated lysophosphatidylinositol catabolism impairs insulin signal transduction
Source: EMBO J. 2025 Aug 4;44(18):5005–36. doi: 10.1038/s44318-025-00525-x (PMC12436650; doi:10.1038/s44318-025-00525-x)
Supplement: Supplementary file 9 — Source data Fig. 7 [file 44318_2025_525_MOESM9_ESM.zip › SD Figure 7/7B/7B.xlsx]

## Sheet: Sheet1
AAV8-VEC	AAV8-ASPG	AAV8-ASPG+AAV8-shPtpn1	AAV8-ASPG+AAV8-shSepp1
9	7.4	4.6	4.1
9	8.3	4.4	5.3
9.9	11.2	4.1	4.9
7.7	11	3	4.5
7.7	9.9	3.6	3.9
8.3	8	5	3.8
