# Supplementary material for: Hepatic ASPG-mediated lysophosphatidylinositol catabolism impairs insulin signal transduction
Source: EMBO J. 2025 Aug 4;44(18):5005–36. doi: 10.1038/s44318-025-00525-x (PMC12436650; doi:10.1038/s44318-025-00525-x)
Supplement: Supplementary file 9 — Source data Fig. 7 [file 44318_2025_525_MOESM9_ESM.zip › SD Figure 7/7C/7C.xlsx]

## Sheet: Sheet1
AAV8-VEC	AAV8-ASPG	AAV8-ASPG+AAV8-shPtpn1	AAV8-ASPG+AAV8-shSepp1
12.6	13.8	8.3	8
11.9	14.9	7	8.9
14	14.2	9.6	9.4
13.2	15.4	8	9.9
11	16.7	9.9	7.2
13.7	16	10.8	10.1
