# Supplementary material for: Hepatic ASPG-mediated lysophosphatidylinositol catabolism impairs insulin signal transduction
Source: EMBO J. 2025 Aug 4;44(18):5005–36. doi: 10.1038/s44318-025-00525-x (PMC12436650; doi:10.1038/s44318-025-00525-x)
Supplement: Supplementary file 9 — Source data Fig. 7 [file 44318_2025_525_MOESM9_ESM.zip › SD Figure 7/7D/7D.xlsx]

## Sheet: Sheet1
AAV8-VEC	AAV8-ASPG	AAV8-ASPG+AAV8-shPtpn1	AAV8-ASPG+AAV8-shSepp1
2.093	2.194	0.457	0.257
2.183	2.113	0.436	0.223
1.508	1.693	0.205	0.336
1.49	1.83	0.267	0.288
1.578	1.551	0.369	0.399
1.949	1.856	0.201	0.441
