# Supplementary material for: Hepatic ASPG-mediated lysophosphatidylinositol catabolism impairs insulin signal transduction
Source: EMBO J. 2025 Aug 4;44(18):5005–36. doi: 10.1038/s44318-025-00525-x (PMC12436650; doi:10.1038/s44318-025-00525-x)
Supplement: Supplementary file 9 — Source data Fig. 7 [file 44318_2025_525_MOESM9_ESM.zip › SD Figure 7/7E/7E.xlsx]

## Sheet: Sheet1
AAV8-VEC	AAV8-ASPG	AAV8-ASPG+AAV8-shPtpn1	AAV8-ASPG+AAV8-shSepp1
5.982	4.77	2.44	3.843
7.903	5.462	3.23	2.512
6.378	4.162	3.998	2.913
6.816	3.514	3.732	3.407
8.814	4.626	2.756	3.579
7.817	5.562	3.59	3.633
