# Supplementary material for: Hepatic ASPG-mediated lysophosphatidylinositol catabolism impairs insulin signal transduction
Source: EMBO J. 2025 Aug 4;44(18):5005–36. doi: 10.1038/s44318-025-00525-x (PMC12436650; doi:10.1038/s44318-025-00525-x)
Supplement: Supplementary file 9 — Source data Fig. 7 [file 44318_2025_525_MOESM9_ESM.zip › SD Figure 7/7F/7F.xlsx]

## Sheet: Sheet1
Blood glucose (mmol/L)	AAV8-VEC						AAV8-ASPG						AAV8-ASPG+AAV8-shPtpn1						AAV8-ASPG+AAV8-shSepp1
0	9	9	9.9	7.7	7.7	8.3	7.4	8.3	11.2	11	9.9	8	4.6	4.4	4.1	3	3.6	5	4.1	5.3	4.9	4.5	3.9	3.8
15	12.7	14.6	13.5	16.3	18.5	16.8	19.6	19.8	19.8	16.5	15.6	18.4	5.2	9.9	12.8	11.6	10.2	9.4	7.2	8.7	5.5	7.8	9.8	6.4
30	20.4	23.6	24	21	24.5	21.3	25.7	29.3	24.9	27.3	28	30.1	10.1	12.3	16.1	14	14.5	11.3	9.1	13.6	11.4	14.5	13.4	10.8
60	18.3	20.6	22.1	17.9	17.8	15.6	22	24.3	20.7	20.3	23	25.7	5.5	9.9	8.6	9.7	7.7	8.9	11.5	13.7	8.4	15.4	11.7	7.7
90	16.3	17	19.4	14.8	15	13.8	19.9	20.1	17.6	19.9	17.9	21.3	5.5	6.8	8	9.3	7.2	5.9	7.7	8.1	4.3	11.4	5.6	4.4
120	15.2	13.7	14.2	12.7	13.7	13.3	14.7	13.8	14.5	16.2	14.8	15.5	5	6.3	5.8	8.2	5.9	5.2	6.8	8.1	4.9	9.4	5.2	4.4
AUC
AAV8-VEC	AAV8-ASPG	AAV8-ASPG+AAV8-shPtpn1	AAV8-ASPG+AAV8-shSepp1
1983	2405	744.8	1022
2151	2558	1054	1252
2275	2308	1170	830.3
1946	2393	1205	1422
2076	2387	1042	1075
1875	2656	954.8	796.5
