# Supplementary material for: Hepatic ASPG-mediated lysophosphatidylinositol catabolism impairs insulin signal transduction
Source: EMBO J. 2025 Aug 4;44(18):5005–36. doi: 10.1038/s44318-025-00525-x (PMC12436650; doi:10.1038/s44318-025-00525-x)
Supplement: Supplementary file 9 — Source data Fig. 7 [file 44318_2025_525_MOESM9_ESM.zip › SD Figure 7/7G/7G.xlsx]

## Sheet: Sheet1
Blood glucose (mmol/L)	WT+AAV8-VEC						WT+AAV8-ASPG						WT+AAV8-ASPG+PTP1B siRNA						WT+AAV8-ASPG+Sepp1 siRNA
0	7.1	8.1	7.6	7.8	8.6	10	8.9	8.6	8	10.7	9.5	9.3	3.6	4.8	4.4	3.9	3.6	5.2	3.7	5	4.9	4.2	4.1	3.7
15	6.6	6.1	5.8	5.5	5	6.3	6.9	6	6.1	7.5	5.8	5.7	3.3	4.2	4	3.1	3	4.4	3.2	4	4.1	3.6	3.3	3
30	5.1	5.4	4.7	4.6	4.3	5.1	6.4	5.2	5.6	6.8	5.1	5.2	3	3.8	3.3	2.8	2.5	4	3	2.7	2.8	3	2.7	2.3
60	3.9	4.1	3.7	3.8	3.3	4	5.6	5.1	5.1	5.9	4.7	4.6	2.7	2.8	2.4	3	2	3.6	3	3.3	3.2	3.4	3	3
90	4.2	4.5	4.5	4.8	4.6	5.1	6.8	6.3	6.9	6.9	6	6.6	2.5	3.5	3.3	3.3	3.1	3	2.5	3.4	3.9	2.7	3.5	3.3
120	6	5.7	5.8	6.2	6.6	7.6	7.4	7.2	7.8	8	7.7	8.1	3.2	3.9	4.2	3.5	3.5	3.4	3.4	3.9	4.1	3.5	3.8	3.6
AUC
AAV8-VEC	AAV8-ASPG	AAV8-ASPG+AAV8-shPtpn1	AAV8-ASPG+AAV8-shSepp1
600	797.3	348	359.3
617.3	721.5	432	417.8
582.8	754.5	401.3	435.8
595.5	849.8	380.3	388.5
572.3	709.5	333.8	393
671.3	729.8	444	367.5
