# Supplementary material for: Hepatic ASPG-mediated lysophosphatidylinositol catabolism impairs insulin signal transduction
Source: EMBO J. 2025 Aug 4;44(18):5005–36. doi: 10.1038/s44318-025-00525-x (PMC12436650; doi:10.1038/s44318-025-00525-x)
Supplement: Supplementary file 10 — Source data Fig. 8 [file 44318_2025_525_MOESM10_ESM.zip]

Archive with 23 entries (11 files):
- SD Figure 8/
- SD Figure 8/8B/
- SD Figure 8/8B/8B.pdf
- SD Figure 8/8C/
- SD Figure 8/8C/8C.xlsx
- SD Figure 8/8D/
- SD Figure 8/8D/8D.xlsx
- SD Figure 8/8E/
- SD Figure 8/8E/8E.xlsx
- SD Figure 8/8F/
- SD Figure 8/8F/8F.xlsx
- SD Figure 8/8G/
- SD Figure 8/8G/8G.xlsx
- SD Figure 8/8H/
- SD Figure 8/8H/8H.xlsx
- SD Figure 8/8I/
- SD Figure 8/8I/8I.xlsx
- SD Figure 8/8J/
- SD Figure 8/8J/8J.pdf
- SD Figure 8/8K/
- SD Figure 8/8K/8K.pdf
- SD Figure 8/8L/
- SD Figure 8/8L/8L.pdf
