# Supplementary material for: Hepatic ASPG-mediated lysophosphatidylinositol catabolism impairs insulin signal transduction
Source: EMBO J. 2025 Aug 4;44(18):5005–36. doi: 10.1038/s44318-025-00525-x (PMC12436650; doi:10.1038/s44318-025-00525-x)
Supplement: Supplementary file 10 — Source data Fig. 8 [file 44318_2025_525_MOESM10_ESM.zip › SD Figure 8/8C/8C.xlsx]

## Sheet: Sheet1
Blood glucose (mmol/L)	WT						LKO
0	9.9	11.2	7.7	8.3	7.4	8.3	7.8	9.9	7.2	8	11.6	11.2
15	13.5	19.8	18.5	16.8	19.6	19.8	13.9	15.6	9.9	18.4	13.3	17.3
30	23	24.9	21.5	21.3	21.7	24.3	15.1	19	15.7	21.1	16.5	19
60	18.1	19.7	17.8	17.6	19	18.3	11.6	13	11.8	14.7	14.7	14.3
90	14.4	17.6	15	13.8	15.9	16.1	10.9	12.9	10.5	14.3	11.9	14.2
120	12.2	18.5	13.7	13.3	14.7	14.8	9.5	11.8	9.4	13.5	12.1	14.7
AUC
AAV8-VEC	AAV8-cre
1952	1424
2338	1690
2009	1366
1935	1883
2105	1637
2160	1847
