# Supplementary material for: Hepatic ASPG-mediated lysophosphatidylinositol catabolism impairs insulin signal transduction
Source: EMBO J. 2025 Aug 4;44(18):5005–36. doi: 10.1038/s44318-025-00525-x (PMC12436650; doi:10.1038/s44318-025-00525-x)
Supplement: Supplementary file 10 — Source data Fig. 8 [file 44318_2025_525_MOESM10_ESM.zip › SD Figure 8/8D/8D.xlsx]

## Sheet: Sheet1
Plasma insulin (ng/ml)	WT						LKO
0	0.375	0.295	0.57	0.655	0.484	0.456	0.393	0.513	0.665	0.766	0.83	0.423
30	4.641	4.296	3.992	4.657	4.21	3.458	6.105	7.309	5.801	7.242	8.11	6.319
AUC
AAV8-VEC	AAV8-cre
75.24	97.47
68.87	117.3
68.43	96.99
79.68	120.1
70.41	134.1
58.71	101.1
