# Supplementary material for: Hepatic ASPG-mediated lysophosphatidylinositol catabolism impairs insulin signal transduction
Source: EMBO J. 2025 Aug 4;44(18):5005–36. doi: 10.1038/s44318-025-00525-x (PMC12436650; doi:10.1038/s44318-025-00525-x)
Supplement: Supplementary file 10 — Source data Fig. 8 [file 44318_2025_525_MOESM10_ESM.zip › SD Figure 8/8E/8E.xlsx]

## Sheet: Sheet1
Blood glucose (mmol/L)	AAV8-VEC						AAV8-cre
Fast	9.4	8.8	11.3	9.1	9.5	8	8.8	9.3	7.7	8.3	8.3	9
Refed	13.2	15.6	17.8	13.8	14	16.9	10.8	11.5	12.2	10.3	12.8	12.5
