# Supplementary material for: Hepatic ASPG-mediated lysophosphatidylinositol catabolism impairs insulin signal transduction
Source: EMBO J. 2025 Aug 4;44(18):5005–36. doi: 10.1038/s44318-025-00525-x (PMC12436650; doi:10.1038/s44318-025-00525-x)
Supplement: Supplementary file 10 — Source data Fig. 8 [file 44318_2025_525_MOESM10_ESM.zip › SD Figure 8/8F/8F.xlsx]

## Sheet: Sheet1
Plasma insulin (ng/ml)	AAV8-VEC						AAV8-cre
Fast	0.472019	1.80963	1.25667	1.20877	1.11964	0.870058	1.00961	1.13246	1.41096	0.62511	1.60207	0.942691
Refed	3.5819	2.61543	1.88629	2.33149	2.58909	2.6358	3.94602	5.33405	3.44668	3.12139	3.56267	4.4621
