# Supplementary material for: Hepatic ASPG-mediated lysophosphatidylinositol catabolism impairs insulin signal transduction
Source: EMBO J. 2025 Aug 4;44(18):5005–36. doi: 10.1038/s44318-025-00525-x (PMC12436650; doi:10.1038/s44318-025-00525-x)
Supplement: Supplementary file 10 — Source data Fig. 8 [file 44318_2025_525_MOESM10_ESM.zip › SD Figure 8/8G/8G.xlsx]

## Sheet: Sheet1
Body weight (g)	AAV8-VEC						AAV8-cre
0	25	26.5	27	25.1	26.2	24	26	24	26.1	27.2	26.4	25.1
2	26	27	28.3	29.5	26.5	29.6	27.6	27.1	26.8	27.8	27	28.7
4	27.3	29	33.5	31.8	27.6	30.1	32.2	28.3	27.1	28.1	28.3	29.2
6	32.8	36.1	43.2	39	31.3	39.1	39.3	34.3	31.1	31.8	33.8	33.4
8	38.7	38.9	47	41	35.8	42	45.3	36.5	35.1	36.8	37.4	38.8
10	42.7	41.5	47.5	41.1	39	43.1	47.8	41.7	42.8	43.2	41.3	41.1
12	44.5	42.3	50.3	42.7	42	44.5	48.9	44.5	43.6	46.4	41.7	42.8
14	52.4	46.2	51.7	44.5	43.6	54.1	53	52.4	50.4	54	45	45.4
16	48.5	52.8	57.2	52.4	50.4	56.9	53.4	48.5	52.5	59.3	51.9	52.2
