# Supplementary material for: Hepatic ASPG-mediated lysophosphatidylinositol catabolism impairs insulin signal transduction
Source: EMBO J. 2025 Aug 4;44(18):5005–36. doi: 10.1038/s44318-025-00525-x (PMC12436650; doi:10.1038/s44318-025-00525-x)
Supplement: Supplementary file 10 — Source data Fig. 8 [file 44318_2025_525_MOESM10_ESM.zip › SD Figure 8/8H/8H.xlsx]

## Sheet: Sheet1
AAV8-VEC	AAV8-cre
2.009	1.875
2.02	1.726
1.759	1.245
1.985	2.189
2.066	2.112
1.874	1.946
