# Supplementary material for: Hepatic ASPG-mediated lysophosphatidylinositol catabolism impairs insulin signal transduction
Source: EMBO J. 2025 Aug 4;44(18):5005–36. doi: 10.1038/s44318-025-00525-x (PMC12436650; doi:10.1038/s44318-025-00525-x)
Supplement: Supplementary file 10 — Source data Fig. 8 [file 44318_2025_525_MOESM10_ESM.zip › SD Figure 8/8I/8I.xlsx]

## Sheet: Sheet1
ALT(U/L)			AST(U/L)
WT	LKO		WT	LKO
153.8	80.6		237.3	301.6
73	162.8		332.6	322.8
129.5	76.9		320.8	222.8
142.7	154.8		245	375.1
187.5	134.8		309.6	325.6
69.7	105.4		372	186
