# Supplementary material for: Hepatic ASPG-mediated lysophosphatidylinositol catabolism impairs insulin signal transduction
Source: EMBO J. 2025 Aug 4;44(18):5005–36. doi: 10.1038/s44318-025-00525-x (PMC12436650; doi:10.1038/s44318-025-00525-x)
Supplement: Supplementary file 11 — Figure EV Source Data [file 44318_2025_525_MOESM11_ESM.zip]

Archive with 68 entries (58 files):
- supp figures/
- supp figures/Figure EV1/
- supp figures/Figure EV1/Figure EV1.xlsx
- supp figures/Figure EV2/
- supp figures/Figure EV2/2A.xlsx
- supp figures/Figure EV2/2B.xlsx
- supp figures/Figure EV2/2C.xlsx
- supp figures/Figure EV3/
- supp figures/Figure EV3/3B.pdf
- supp figures/Figure EV3/3B.xlsx
- supp figures/Figure EV3/3C.pdf
- supp figures/Figure EV3/3D.pdf
- supp figures/Figure EV3/3E.xlsx
- supp figures/Figure EV3/3F.xlsx
- supp figures/Figure EV3/3G.xlsx
- supp figures/Figure EV3/3H.xlsx
- supp figures/Figure EV3/3I.pdf
- supp figures/Figure EV3/3J.xlsx
- supp figures/Figure EV4/
- supp figures/Figure EV4/4A.xlsx
- supp figures/Figure EV4/4B.xlsx
- supp figures/Figure EV4/4C.xlsx
- supp figures/Figure EV4/4D.pdf
- supp figures/Figure EV4/4E.xlsx
- supp figures/Figure EV5/
- supp figures/Figure EV5/5B.xlsx
- supp figures/Figure EV5/5C.pdf
- supp figures/Figure EV5/5D.xlsx
- supp figures/Figure EV5/5E.xlsx
- supp figures/Figure EV5/5F.xlsx
- supp figures/Figure EV5/5G.xlsx
- supp figures/Figure EV5/5H.pdf
- supp figures/Figure EV5/5I.xlsx
- supp figures/Figure EV5/5J.xlsx
- supp figures/Figure EV5/5K.xlsx
- supp figures/Figure EV5/5L.xlsx
- supp figures/Figure EV5/5M.pdf
- supp figures/Figure EV6/
- supp figures/Figure EV6/6B.xlsx
- supp figures/Figure EV6/6C.xlsx
- supp figures/Figure EV6/6D.xlsx
- supp figures/Figure EV6/6E.xlsx
- supp figures/Figure EV6/6F.pdf
- supp figures/Figure EV6/6G.pdf
- supp figures/Figure EV6/6H.xlsx
- supp figures/Figure EV6/6I.xlsx
- supp figures/Figure EV7/
- supp figures/Figure EV7/7A.xlsx
- supp figures/Figure EV7/7B.xlsx
- supp figures/Figure EV7/7C.xlsx
- supp figures/Figure EV7/7D.xlsx
- supp figures/Figure EV7/7E.xlsx
- supp figures/Figure EV7/7H.pdf
- supp figures/Figure EV7/7I.pdf
- supp figures/Figure EV8/
- supp figures/Figure EV8/8A.xlsx
- supp figures/Figure EV8/8B.xlsx
- supp figures/Figure EV8/8C.xlsx
- supp figures/Figure EV8/8D.pdf
- supp figures/Figure EV8/8E.xlsx
- supp figures/Figure EV8/8F.xlsx
- supp figures/Figure EV8/8G.xlsx
- supp figures/Figure EV8/8H.xlsx
- supp figures/Figure EV8/8I.xlsx
- supp figures/Figure EV8/8J.xlsx
- supp figures/Figure EV9/
- supp figures/Figure EV9/9A.xlsx
- supp figures/Figure EV9/9C.xlsx
