# Supplementary material for: Hepatic ASPG-mediated lysophosphatidylinositol catabolism impairs insulin signal transduction
Source: EMBO J. 2025 Aug 4;44(18):5005–36. doi: 10.1038/s44318-025-00525-x (PMC12436650; doi:10.1038/s44318-025-00525-x)
Supplement: Supplementary file 11 — Figure EV Source Data [file 44318_2025_525_MOESM11_ESM.zip › supp figures/Figure EV1/Figure EV1.xlsx]

## Sheet: Pnpla7
HOMA-IR	Relative mRNA level of Pnpla7
0.28734	0.033038
0.337533	0.027234
0.380776	0.157005
0.384316	0.004607
0.399261	0.01165
0.467028	0.519425
0.54784	0.005543
0.674592	0.205364
0.822933	0.022865
0.824186	0.188773
0.83484	1.42844
0.843107	1.09262
0.91055	0.172658
0.924811	0.0106
1.02086	0.058119
1.02441	0.093957
1.03765	0.051926
1.18783	0.080726
1.25354	0.279101
1.28053	0.02983
1.33018	0.109386
1.33152	0.433979
1.36537	2.7575
1.46237	0.073683
1.48079	0.149002
1.51058	0.20988
1.64166	0.064681
1.7088	1.83116
1.92931	0.62075
2.00479	1.81399
2.02257	0.070381
2.39929	2.22574
2.68465	1.14416
2.89502	2.64644
2.94113	0.075611
3.11542	0.056799
3.24879	0.19745
3.55578	0.422652
3.79538	0.242535
3.9158	0.010862
4.00355	0.697781
4.006	0.031821
4.02113	0.20738
4.16641	1.07097
4.31008	0.087521
4.45384	2.42377
4.8405	1.14824
4.99564	1.18622
5.0197	0.777221
5.02966	0.25669
5.66764	0.247358
5.72695	2.15152
5.77022	2.58318
5.97288	0.051879
6.24818	1.44023
6.35703	3.33931
6.39859	1.65901
6.43899	1.79609
6.92175	1.4356
7.16894	3.01959
7.90167	0.462503
8.84696	0.712423
9.82336	5.75047
10.9456	1.78798
12.6722	4.90774
16.7382	2.42806
23.5109	1.82498
26.4542	2.16378
35.7895	3.72058

## Sheet: Pla2ga
HOMA-IR	Relative mRNA level of Pla2ga
0.28734	0.031395
0.337533	0.291495
0.380776	0.387088
0.384316	0.503994
0.399261	0.01219
0.467028	0.313352
0.54784	0.047482
0.674592	0.127932
0.822933	0.030397
0.824186	0.299324
0.83484	0.145853
0.843107	0.11712
0.91055	0.038483
0.924811	0.964526
1.02086	0.125787
1.02441	0.240792
1.03765	0.115417
1.18783	1.21036
1.25354	1.09828
1.28053	0.607493
1.33018	0.688641
1.33152	0.358346
1.36537	0.802622
1.46237	0.2648
1.48079	0.755062
1.51058	0.509279
1.64166	0.108853
1.7088	0.984783
1.92931	1.48769
2.00479	0.574861
2.02257	0.059718
2.39929	0.205094
2.68465	0.857809
2.89502	0.818865
2.94113	4.29806
3.11542	1.05079
3.24879	0.444041
3.55578	0.083563
3.79538	1.31624
3.9158	0.316845
4.00355	2.89579
4.006	0.664632
4.02113	0.889004
4.16641	0.042554
4.31008	2.1461
4.45384	0.304446
4.8405	0.567477
4.99564	1.93845
5.0197	1.64242
5.02966	2.57279
5.66764	2.09175
5.72695	1.39663
5.77022	0.584877
5.97288	1.93158
6.24818	2.52165
6.35703	0.382036
6.39859	0.961021
6.43899	2.89767
6.92175	1.46731
7.16894	0.401794
7.90167	2.06082
8.84696	1.19108
9.82336	0.520086
10.9456	1.45292
12.6722	0.830374
16.7382	1.50738
23.5109	0.785232
26.4542	3.89923
35.7895	5.75817

## Sheet: Pla1a
HOMA-IR	Relative RNA level of Pla1a
0.28734	0.125952
0.337533	0.461553
0.380776	0.59616
0.384316	0.222644
0.399261	1.64692
0.467028	0.57754
0.54784	0.631822
0.674592	0.145186
0.822933	1.68275
0.824186	1.51799
0.83484	0.010474
0.843107	1.40912
0.91055	0.347678
0.924811	0.01527
1.02086	0.008226
1.02441	2.51935
1.03765	0.618785
1.18783	1.76023
1.25354	1.45046
1.28053	0.683184
1.33018	0.609931
1.33152	4.48255
1.36537	0.8448
1.46237	0.062385
1.48079	0.255793
1.51058	1.34868
1.64166	0.743749
1.7088	0.097894
1.92931	0.869691
2.00479	0.086671
2.02257	0.16619
2.39929	1.91545
2.68465	2.70571
2.89502	0.091753
2.94113	3.8371
3.11542	0.436916
3.24879	0.172601
3.55578	0.502559
3.79538	0.163349
3.9158	0.892436
4.00355	0.249703
4.006	6.19606
4.02113	0.515378
4.16641	0.021942
4.31008	0.066575
4.45384	1.0531
4.8405	2.29415
4.99564	0.089966
5.0197	0.899556
5.02966	0.258215
5.66764	0.206045
5.72695	0.072194
5.77022	2.24824
5.97288	4.94591
6.24818	0.17867
6.35703	1.05968
6.39859	0.101887
6.43899	0.462009
6.92175	1.44788
7.16894	2.63039
7.90167	0.562144
8.84696	0.777525
9.82336	3.25221
10.9456	0.377085
12.6722	0.110369
16.7382	0.551227
23.5109	0.705065
26.4542	0.219008
35.7895	0.73033

## Sheet: Enpp2
HOMA-IR	Relative mRNA level of Enpp2
0.28734	0.826673
0.337533	1.90611
0.380776	0.939268
0.384316	0.775981
0.399261	0.796722
0.467028	0.830813
0.54784	0.247208
0.674592	0.700533
0.822933	0.333116
0.824186	0.904322
0.83484	1.05861
0.843107	0.552348
0.91055	0.827894
0.924811	0.116916
1.02086	2.58215
1.02441	0.303736
1.03765	0.192758
1.18783	1.26627
1.25354	0.396394
1.28053	0.339795
1.33018	7.34536
1.33152	1.18867
1.36537	0.892831
1.46237	0.300672
1.48079	0.02241
1.51058	1.76726
1.64166	1.02078
1.7088	1.51749
1.92931	5.98737
2.00479	1.42343
2.02257	0.939337
2.39929	2.50532
2.68465	0.571831
2.89502	0.302966
2.94113	0.962371
3.11542	0.258591
3.24879	5.2823
3.55578	0.569491
3.79538	1.33647
3.9158	2.14346
4.00355	0.461645
4.006	0.298963
4.02113	0.309628
4.16641	0.132995
4.31008	0.108299
4.45384	0.024035
4.8405	0.148247
4.99564	0.514967
5.0197	0.190736
5.02966	0.139219
5.66764	0.220974
5.72695	0.986257
5.77022	0.0927
5.97288	0.207943
6.24818	0.361002
6.35703	0.514114
6.39859	0.072335
6.43899	3.04166
6.92175	0.055498
7.16894	0.670985
7.90167	0.306465
8.84696	0.028
9.82336	0.128293
10.9456	0.408358
12.6722	2.06875
16.7382	1.77655
23.5109	1.53994
26.4542	1.83315
35.7895	0.122243

## Sheet: Abhd12
HOMA-IR	Relative mRNA level of Abhd12
0.28734	0.137454
0.337533	0.265982
0.380776	0.430962
0.384316	0.527453
0.399261	0.256936
0.467028	0.43468
0.54784	0.165252
0.674592	1.63398
0.822933	0.198119
0.824186	0.609223
0.83484	0.304901
0.843107	1.07788
0.91055	0.501342
0.924811	0.102259
1.02086	0.639207
1.02441	0.327149
1.03765	0.050174
1.18783	0.669224
1.25354	0.668634
1.28053	0.241072
1.33018	2.97088
1.33152	0.276208
1.36537	0.62242
1.46237	0.436844
1.48079	0.138646
1.51058	3.39249
1.64166	0.068481
1.7088	3.7537
1.92931	0.345775
2.00479	0.148477
2.02257	0.299119
2.39929	1.42607
2.68465	6.03807
2.89502	1.02493
2.94113	3.08725
3.11542	1.4188
3.24879	4.06218
3.55578	0.559486
3.79538	4.03637
3.9158	0.510505
4.00355	1.5624
4.006	0.764303
4.02113	0.338994
4.16641	0.336993
4.31008	0.778641
4.45384	0.046058
4.8405	0.429561
4.99564	0.645267
5.0197	0.543352
5.02966	7.52717
5.66764	2.15557
5.72695	0.513751
5.77022	0.308785
5.97288	0.431523
6.24818	0.310785
6.35703	0.379325
6.39859	0.779438
6.43899	1.73216
6.92175	0.043329
7.16894	0.069636
7.90167	0.053257
8.84696	0.061373
9.82336	0.253132
10.9456	0.795775
12.6722	0.052893
16.7382	1.50379
23.5109	0.214012
26.4542	2.00429
35.7895	0.505832

## Sheet: Abhd16a
HOMA-IR	Relative mRNA level of Abhd16a
0.28734	0.079839
0.337533	0.126829
0.380776	0.460907
0.384316	0.73724
0.399261	0.076273
0.467028	1.79901
0.54784	0.095276
0.674592	1.74031
0.822933	0.047556
0.824186	0.144516
0.83484	0.06963
0.843107	0.387174
0.91055	0.125597
0.924811	4.91351
1.02086	0.162586
1.02441	0.453693
1.03765	0.108833
1.18783	0.91064
1.25354	0.43552
1.28053	0.114107
1.33018	2.05109
1.33152	0.166012
1.36537	0.704452
1.46237	0.317868
1.48079	0.091123
1.51058	1.38996
1.64166	1.2642
1.7088	0.170428
1.92931	0.023998
2.00479	0.737389
2.02257	0.565288
2.39929	1.88206
2.68465	3.6815
2.89502	0.949587
2.94113	6.05682
3.11542	0.87588
3.24879	0.658107
3.55578	0.206985
3.79538	2.82946
3.9158	0.79028
4.00355	1.2779
4.006	2.63167
4.02113	1.66799
4.16641	2.03845
4.31008	0.487413
4.45384	0.021447
4.8405	0.070428
4.99564	1.82875
5.0197	1.12213
5.02966	0.443551
5.66764	0.3181
5.72695	1.01364
5.77022	0.356615
5.97288	1.46152
6.24818	0.592231
6.35703	0.530074
6.39859	0.436622
6.43899	5.84342
6.92175	2.07062
7.16894	0.907849
7.90167	0.543067
8.84696	0.234298
9.82336	0.431303
10.9456	0.271297
12.6722	0.800479
16.7382	2.48042
23.5109	0.523502
26.4542	0.078351
35.7895	0.1153

## Sheet: Pnpl6
HOMA-IR	Relative RNA level of Pnpl6
0.28734	0.085878
0.337533	0.205255
0.380776	0.086246
0.384316	1.09801
0.399261	0.375589
0.467028	0.628211
0.54784	0.031132
0.674592	2.03689
0.822933	0.057587
0.824186	3.21621
0.83484	0.433528
0.843107	2.37051
0.91055	1.05017
0.924811	0.439406
1.02086	0.70871
1.02441	1.10276
1.03765	0.281199
1.18783	0.312729
1.25354	5.49344
1.28053	0.704456
1.33018	1.09102
1.33152	2.74183
1.36537	0.767365
1.46237	2.36541
1.48079	0.070904
1.51058	2.35541
1.64166	2.46722
1.7088	0.172723
1.92931	0.112194
2.00479	0.404942
2.02257	0.213915
2.39929	0.78478
2.68465	1.26225
2.89502	0.38756
2.94113	2.60511
3.11542	0.68318
3.24879	1.58813
3.55578	0.506156
3.79538	1.22972
3.9158	1.12016
4.00355	0.136066
4.006	0.052011
4.02113	0.06535
4.16641	0.157556
4.31008	0.562214
4.45384	0.18181
4.8405	2.25924
4.99564	0.924521
5.0197	0.153423
5.02966	0.130803
5.66764	0.297596
5.72695	2.64798
5.77022	0.481245
5.97288	1.11801
6.24818	0.783109
6.35703	0.104717
6.39859	1.19694
6.43899	1.64894
6.92175	1.2856
7.16894	0.346521
7.90167	0.916634
8.84696	0.401515
9.82336	3.55546
10.9456	0.313791
12.6722	0.399676
16.7382	0.947959
23.5109	0.234215
26.4542	3.71839
35.7895	0.330812

## Sheet: Pnpla8
HOMA-IR	Relative RNA level of Pnpla8
0.28734	0.24725
0.337533	0.174647
0.380776	0.807561
0.384316	0.590061
0.399261	0.208451
0.467028	0.196138
0.54784	0.283054
0.674592	0.262047
0.822933	0.055663
0.824186	0.308763
0.83484	0.272686
0.843107	0.646945
0.91055	0.474068
0.924811	0.068345
1.02086	1.47745
1.02441	0.076878
1.03765	0.117683
1.18783	1.36058
1.25354	0.167216
1.28053	0.094747
1.33018	0.579788
1.33152	0.074606
1.36537	0.44102
1.46237	0.31147
1.48079	0.031724
1.51058	2.0249
1.64166	1.15857
1.7088	0.704063
1.92931	0.118705
2.00479	1.6373
2.02257	0.150573
2.39929	0.920799
2.68465	0.189941
2.89502	0.213805
2.94113	2.40195
3.11542	1.39195
3.24879	6.59176
3.55578	0.050905
3.79538	0.250744
3.9158	0.877937
4.00355	4.40195
4.006	1.32309
4.02113	2.50318
4.16641	0.378618
4.31008	0.413541
4.45384	0.063103
4.8405	0.574507
4.99564	0.024319
5.0197	0.206812
5.02966	5.89637
5.66764	5.87406
5.72695	0.901355
5.77022	0.785054
5.97288	0.963546
6.24818	1.14485
6.35703	5.29748
6.39859	0.643416
6.43899	0.258663
6.92175	0.13574
7.16894	0.234736
7.90167	0.124764
8.84696	0.261082
9.82336	1.47239
10.9456	0.007838
12.6722	1.94582
16.7382	2.03491
23.5109	0.566188
26.4542	2.25558
35.7895	0.294292

## Sheet: Ddhd1
HOMA-IR	Relative RNA level of Ddhd1
0.28734	0.189001
0.337533	1.04606
0.380776	1.48167
0.384316	0.588062
0.399261	0.121105
0.467028	0.194613
0.54784	0.789759
0.674592	0.142601
0.822933	0.852813
0.824186	1.86156
0.83484	1.62817
0.843107	1.82065
0.91055	3.96954
0.924811	0.175154
1.02086	3.61666
1.02441	0.903127
1.03765	1.15376
1.18783	1.63165
1.25354	0.051592
1.28053	4.7139
1.33018	0.065302
1.33152	0.205213
1.36537	1.92458
1.46237	2.91813
1.48079	0.129453
1.51058	0.142445
1.64166	1.76941
1.7088	0.024685
1.92931	3.7285
2.00479	0.15041
2.02257	0.789432
2.39929	0.140688
2.68465	0.038878
2.89502	2.98006
2.94113	3.24133
3.11542	1.72736
3.24879	0.150794
3.55578	0.063759
3.79538	0.107224
3.9158	1.74134
4.00355	0.040692
4.006	0.120047
4.02113	0.011411
4.16641	2.28676
4.31008	0.177634
4.45384	4.01234
4.8405	0.851829
4.99564	0.644228
5.0197	0.164116
5.02966	0.304884
5.66764	0.12668
5.72695	0.018401
5.77022	0.044078
5.97288	0.247595
6.24818	0.039924
6.35703	0.038974
6.39859	0.098432
6.43899	0.40049
6.92175	0.503742
7.16894	0.633037
7.90167	0.161141
8.84696	0.81248
9.82336	0.395411
10.9456	0.30093
12.6722	0.199105
16.7382	3.59277
23.5109	2.62627
26.4542	0.485658
35.7895	0.690525

## Sheet: Ddhd2
HOMA-IR	Relative RNA level of Ddhd2
0.28734	0.27529
0.337533	0.330607
0.380776	0.383444
0.384316	2.43938
0.399261	2.5886
0.467028	0.081855
0.54784	2.25836
0.674592	0.053614
0.822933	1.2927
0.824186	0.961342
0.83484	0.364881
0.843107	0.265131
0.91055	1.20314
0.924811	0.420995
1.02086	0.136611
1.02441	0.009043
1.03765	0.778162
1.18783	0.340074
1.25354	0.176909
1.28053	2.08476
1.33018	0.229389
1.33152	2.03637
1.36537	1.4505
1.46237	0.194097
1.48079	0.438753
1.51058	0.003532
1.64166	0.60152
1.7088	0.566823
1.92931	0.001186
2.00479	1.246
2.02257	0.316941
2.39929	3.97596
2.68465	2.65228
2.89502	0.996517
2.94113	0.070663
3.11542	1.4961
3.24879	0.421732
3.55578	0.485006
3.79538	4.21185
3.9158	0.226191
4.00355	1.51249
4.006	0.361752
4.02113	0.525451
4.16641	0.480095
4.31008	0.534156
4.45384	0.623891
4.8405	0.16526
4.99564	5.83553
5.0197	0.039726
5.02966	1.84909
5.66764	0.772606
5.72695	0.185816
5.77022	1.92107
5.97288	0.069628
6.24818	0.279033
6.35703	0.231715
6.39859	0.787197
6.43899	1.99196
6.92175	2.48437
7.16894	0.490576
7.90167	0.155189
8.84696	0.064109
9.82336	2.21825
10.9456	5.25502
12.6722	0.128777
16.7382	0.719174
23.5109	0.145747
26.4542	0.795433
35.7895	0.310585

[truncated: 1 more sheets: Lypla1]
