# Supplementary material for: Hepatic ASPG-mediated lysophosphatidylinositol catabolism impairs insulin signal transduction
Source: EMBO J. 2025 Aug 4;44(18):5005–36. doi: 10.1038/s44318-025-00525-x (PMC12436650; doi:10.1038/s44318-025-00525-x)
Supplement: Supplementary file 11 — Figure EV Source Data [file 44318_2025_525_MOESM11_ESM.zip › supp figures/Figure EV2/2A.xlsx]

## Sheet: Sheet1
PA (200μM)	-	+	-
Insulin (10nM)	-	-	+
	1.04382	1.80745	0.647882
	0.939985	1.90128	0.431795
	1.01619	1.78116	0.594502
