# Supplementary material for: Hepatic ASPG-mediated lysophosphatidylinositol catabolism impairs insulin signal transduction
Source: EMBO J. 2025 Aug 4;44(18):5005–36. doi: 10.1038/s44318-025-00525-x (PMC12436650; doi:10.1038/s44318-025-00525-x)
Supplement: Supplementary file 11 — Figure EV Source Data [file 44318_2025_525_MOESM11_ESM.zip › supp figures/Figure EV2/2B.xlsx]

## Sheet: Sheet1
Fed	Fast	Refed
2.28013	0.569325	1.59871
1.55628	0.821424	1.98768
1.3288	0.659874	1.78953
1.75987	0.782638	2.08974
