# Supplementary material for: Hepatic ASPG-mediated lysophosphatidylinositol catabolism impairs insulin signal transduction
Source: EMBO J. 2025 Aug 4;44(18):5005–36. doi: 10.1038/s44318-025-00525-x (PMC12436650; doi:10.1038/s44318-025-00525-x)
Supplement: Supplementary file 11 — Figure EV Source Data [file 44318_2025_525_MOESM11_ESM.zip › supp figures/Figure EV2/2C.xlsx]

## Sheet: Sheet1
NC/-insulin			NC/+insulin			WT/-insulin			WT/+insulin			Mutant/-insulin			Mutant/+insulin
0.978992	1.11015	0.910853	1.05838	0.755878	0.972049	6.67484	8.48808	7.33819	0.67762	0.748369	0.60347	2.4598	2.09354	1.86538	1.50288	1.58342	1.67574
0.988455	0.895884	0.896666	0.902073	1.01149	1.16834	9.90557	10.5403	10.4597	0.737226	0.618224	0.655359	1.95669	2.03978	2.64866	1.63193	1.61323	1.5824
1.31765	1.10107	0.876216	1.01192	0.986222	1.08734	22.9367	25.9523	22.5248	0.570122	0.565189	0.63142	2.20678	2.21131	2.22273	1.63448	1.35782	2.15385
0.986893	0.970828	0.98673	0.979149	1.00222	1.08311	35.1585	34.8312	41.1896	1.16307	0.727992	0.721716	2.65159	1.83546	2.13841	2.15854	1.89523	1.47089
