# Supplementary material for: Hepatic ASPG-mediated lysophosphatidylinositol catabolism impairs insulin signal transduction
Source: EMBO J. 2025 Aug 4;44(18):5005–36. doi: 10.1038/s44318-025-00525-x (PMC12436650; doi:10.1038/s44318-025-00525-x)
Supplement: Supplementary file 11 — Figure EV Source Data [file 44318_2025_525_MOESM11_ESM.zip › supp figures/Figure EV3/3B.xlsx]

## Sheet: Sheet1
Relative Aspg mRNA level			Liver ASPG protein level
WT	LKO		WT	LKO
0.998705	0.0165202		1.13392	0.0732426
1.19595	0.0590508		0.793085	0.0739284
1.07188	0.029943		0.985891	0.0733166
0.732993			0.87647	0.0744605
1.03835			1.21063	0.0773441
