# Supplementary material for: Hepatic ASPG-mediated lysophosphatidylinositol catabolism impairs insulin signal transduction
Source: EMBO J. 2025 Aug 4;44(18):5005–36. doi: 10.1038/s44318-025-00525-x (PMC12436650; doi:10.1038/s44318-025-00525-x)
Supplement: Supplementary file 11 — Figure EV Source Data [file 44318_2025_525_MOESM11_ESM.zip › supp figures/Figure EV3/3E.xlsx]

## Sheet: Sheet1
	wt				lko
Fasn	0.922234	1.24824	1.00614	0.823381	1.01055	1.28376	0.611319	0.930983
Dgat2	0.84042	0.984439	1.25679	0.918351	1.35011	1.04955	0.947629	0.898901
Acc2	0.796335	1.0696	0.948657	1.18541	1.28257	1.44144	0.903918	1.01411
Cd36	0.909215	0.967916	1.35338	1.06949	1.30685	0.973441	1.54979	1.24561
Fabp1	0.516648	1.04067	1.52068	0.922009	0.993366	1.36982	0.626037	0.940115
Gpat1	0.77109	1.23053	1.06024	0.938148	1.38616	1.36275	0.894625	0.858159
Cpt1a	0.427288	1.13104	1.3549	1.08677	0.918705	0.908097	1.53331	0.643178
Scd1	0.348728	1.22419	0.906853	1.52023	0.859866	1.16158	1.48801	0.775664
Pck1	0.466323	0.950226	1.49316	1.09029	1.16111	0.990725	0.97054	0.816948
Pcx	0.508378	1.22166	1.31021	0.959751	0.805265	0.973762	1.181	1.24404
G6pc1	0.654974	1.07225	1.04701	1.22577	0.752385	0.688869	1.16085	0.849764
