# Supplementary material for: Hepatic ASPG-mediated lysophosphatidylinositol catabolism impairs insulin signal transduction
Source: EMBO J. 2025 Aug 4;44(18):5005–36. doi: 10.1038/s44318-025-00525-x (PMC12436650; doi:10.1038/s44318-025-00525-x)
Supplement: Supplementary file 11 — Figure EV Source Data [file 44318_2025_525_MOESM11_ESM.zip › supp figures/Figure EV3/3F.xlsx]

## Sheet: Sheet1
ALT (U/L)			AST (U/L)
WT	LKO		WT	LKO
5.6	8.1		14.9	13.4
13.4	4.4		12.7	12.3
10.5	9.8		21.9	24
3.5	6.4		16.6	23.1
1.5	5.8		24.9	15.8
5	1.2		23.5	16.7
