# Supplementary material for: Hepatic ASPG-mediated lysophosphatidylinositol catabolism impairs insulin signal transduction
Source: EMBO J. 2025 Aug 4;44(18):5005–36. doi: 10.1038/s44318-025-00525-x (PMC12436650; doi:10.1038/s44318-025-00525-x)
Supplement: Supplementary file 11 — Figure EV Source Data [file 44318_2025_525_MOESM11_ESM.zip › supp figures/Figure EV3/3G.xlsx]

## Sheet: Sheet1
Blood glucose (mmol/L)	WT						LKO
Fast	8	6.8	7.7	6.8	6.2	7.3	7.5	6.9	7.8	7.9	7.7	7.5
Refed	13.8	14	13.2	13.9	12.7	13.6	13	12.7	12.8	11.9	11.6	11.9
