# Supplementary material for: Hepatic ASPG-mediated lysophosphatidylinositol catabolism impairs insulin signal transduction
Source: EMBO J. 2025 Aug 4;44(18):5005–36. doi: 10.1038/s44318-025-00525-x (PMC12436650; doi:10.1038/s44318-025-00525-x)
Supplement: Supplementary file 11 — Figure EV Source Data [file 44318_2025_525_MOESM11_ESM.zip › supp figures/Figure EV3/3H.xlsx]

## Sheet: Sheet1
Plasma insulin (ng/ml)	WT						LKO
Fast	0.512933	0.669966	0.720481	0.748548	0.722539	0.632545	0.524251	0.773686	0.781218	0.578013	0.654792	0.67539
Refed	1.32425	1.36866	1.32183	1.28013	1.47922	1.53957	1.74293	1.99997	1.50481	1.78548	1.95254	1.86255
