# Supplementary material for: Hepatic ASPG-mediated lysophosphatidylinositol catabolism impairs insulin signal transduction
Source: EMBO J. 2025 Aug 4;44(18):5005–36. doi: 10.1038/s44318-025-00525-x (PMC12436650; doi:10.1038/s44318-025-00525-x)
Supplement: Supplementary file 11 — Figure EV Source Data [file 44318_2025_525_MOESM11_ESM.zip › supp figures/Figure EV3/3J.xlsx]

## Sheet: Sheet1
Blood glucose (mmol/L)	WT												KO
0	10	8.8	9.7	8.8	8.2	9.3	9.5	9.9	9.8	9.9	9.7	10.5	10.8	11	10.2	10.9	9.7	10.6	10	9.7	9.8	8.9	8.6	8.9
30	13.4	14.2	15.6	11.8	15	10	11.9	14.8	12.8	14.9	10	16.7	14.4	12.4	11.3	13.1	15	16.6	16.4	16	13.2	12.8	12.8	10.4
60	10.3	10.2	12.3	11.2	9.6	10	12.5	11.3	11.3	11.5	8	11.5	10.9	10.9	10.3	11.5	11.4	12.9	12.5	12	11.6	11.5	10.4	8.9
90	9.6	9.9	11.7	10.1	9.5	9.9	10.9	10.3	9.4	10.2	8.2	9.7	9.7	10	9.1	10.5	8.5	10.9	10.8	10	10.2	10.5	9.5	8.6
AUC	WT	LKO
	1005	1067
	1013	1014
	1158	937.5
	973.5	1059
	1004	1065
	888	1208
	1038	1179
	1086	1136
	1011	1044
	1094	1020
	808.5	967.5
	1149	841.5
