# Supplementary material for: Hepatic ASPG-mediated lysophosphatidylinositol catabolism impairs insulin signal transduction
Source: EMBO J. 2025 Aug 4;44(18):5005–36. doi: 10.1038/s44318-025-00525-x (PMC12436650; doi:10.1038/s44318-025-00525-x)
Supplement: Supplementary file 11 — Figure EV Source Data [file 44318_2025_525_MOESM11_ESM.zip › supp figures/Figure EV4/4A.xlsx]

## Sheet: Sheet1
Body weight (g)	wt								ko
0	19.2	20.7	21.5	21	20.8	21.1	20.7	20.1	19	20.3	20.9	21.3	21.6	21.8	22.1	21.4
1	22.3	25.5	23	22.6	21.9	23.5	23	23.1	20.7	23.4	23.6	24.2	22.2	22.4	23.2	23.3
2	23.5	28.3	25.5	25.2	26.8	25.9	26.9	24.9	22.6	26.3	25.1	25.7	26.6	25.8	28.6	26
3	25.4	31.3	30.4	29.9	29.7	29.2	29	27.3	24.9	28.7	26.9	29.5	30.1	29.1	32.5	28.4
4	26.9	34.2	34.3	32.4	32.3	31.6	30.1	29.8	26.6	30.5	28.6	31.4	31.3	32	35.8	30.5
5	28.9	35.2	38.2	34.3	35.8	34.8	31.8	32.9	28.4	32.6	30.9	33.4	34.4	34.4	38.7	33.3
6	30.5	38.2	40.7	36.2	37.1	37.3	35	34.3	29.4	34.2	33.5	34.5	36.5	36	40.7	35
7	31.5	38.2	41.4	36.2	36.1	36.8	36.4	34.3	29.8	33.4	34.3	34.5	36.1	35.3	42.6	35.8
8	31.7	40.3	40.4	34.5	35	38.3	38.4	35	31.2	33.3	35.1	36	34.4	34	42	36.5
9	33	41.5	42	37.4	36.2	41.3	40.1	36.8	33.4	32.4	35.7	38.2	38.2	35.5	43	38.8
11	35.6	43	44.5	38.7	37.8	43.3	43.1	38.9	35.3	35.1	38.2	42.4	42.4	37.3	44.5	42.3
13	37.2	45	46.7	42	39.4	45.9	44.2	42.1	37.4	36.7	42	44.5	45.2	40.8	46.3	44.5
15	40.8	46.3	47.2	43.5	41.7	46.9	45.3	44	39.3	38.6	45.6	45.8	46.8	42.5	47.8	46.9
18	42	47	48.3	46.3	43.6	47.5	46.9	46.3	42.5	41	47.3	47.6	47.4	45.6	48.3	47.2
20	46.5	49.3	49.6	48	46.2	49.9	48.2	48.3	45.3	44	48.6	49.5	48.3	47.1	49	48.9
