# Supplementary material for: Hepatic ASPG-mediated lysophosphatidylinositol catabolism impairs insulin signal transduction
Source: EMBO J. 2025 Aug 4;44(18):5005–36. doi: 10.1038/s44318-025-00525-x (PMC12436650; doi:10.1038/s44318-025-00525-x)
Supplement: Supplementary file 11 — Figure EV Source Data [file 44318_2025_525_MOESM11_ESM.zip › supp figures/Figure EV4/4B.xlsx]

## Sheet: Sheet1
Blood glucose (mmol/L)	WT								KO
0	11.6	9.5	8	8	7.7	9.3	10.8	7.6	9.4	8.8	11.3	7	8	9.5	9.4	8.8
15	20.9	17.1	22	20.3	20.4	21.6	20.9	23.2	19.8	20.8	22.3	16.9	18.3	21	17.3	20.9
30	24.3	24.2	27.9	25.7	27.4	27.2	18.1	24.9	23	27.1	25.5	22.5	24.4	23.6	19.8	25.3
60	20.5	25	18.1	24.4	25.3	23.7	28.4	25.1	19	22.8	20.3	18.3	23.5	20.9	21.2	21.6
90	19	22	24.9	21.4	24.1	24.5	26	20.1	17.3	20.2	19.3	15.4	20.8	20.3	21.9	17.1
120	16.2	20.6	23.6	19.8	23.7	23.4	23.5	16.4	16.3	16	18.6	13.2	18.7	19.5	21.1	15.3
AUC
WT	LKO
2375	2219
2591	2518
2662	2460
2614	2021
2818	2493
2803	2446
2786	2385
2567	2339
