# Supplementary material for: Hepatic ASPG-mediated lysophosphatidylinositol catabolism impairs insulin signal transduction
Source: EMBO J. 2025 Aug 4;44(18):5005–36. doi: 10.1038/s44318-025-00525-x (PMC12436650; doi:10.1038/s44318-025-00525-x)
Supplement: Supplementary file 11 — Figure EV Source Data [file 44318_2025_525_MOESM11_ESM.zip › supp figures/Figure EV4/4C.xlsx]

## Sheet: Sheet1
Blood glucose (mmol/L)	WT						LKO
0	11.9	10	11.3	11	10.5	10.6	11.4	10.9	10	9.8	10.2	11
15	5.4	6.9	6.7	7	6.8	6.2	5.6	6.2	6.4	5	6.1	6.6
30	6.2	5.8	5.4	6.1	5.4	5.8	5.3	4.8	4.8	4.3	5	5.4
60	4.8	5.8	4.6	5.9	4.9	5.1	3.8	3.8	3.2	3.9	4.5	4.2
90	6.8	5.5	6.5	6.2	6	5.8	4.8	4.1	3.8	4.6	4.8	5.2
120	6.8	5.8	6.9	6.9	7.1	6.5	5.6	6.7	4.3	5.7	5	6
AUC
WT	LKO
759.8	630.8
735	620.3
743.3	553.5
791.3	585.8
735.8	634.4
727.5	675
