# Supplementary material for: Hepatic ASPG-mediated lysophosphatidylinositol catabolism impairs insulin signal transduction
Source: EMBO J. 2025 Aug 4;44(18):5005–36. doi: 10.1038/s44318-025-00525-x (PMC12436650; doi:10.1038/s44318-025-00525-x)
Supplement: Supplementary file 11 — Figure EV Source Data [file 44318_2025_525_MOESM11_ESM.zip › supp figures/Figure EV4/4E.xlsx]

## Sheet: Sheet1
ALT (U/L)			AST (U/L)
WT	LKO		WT	LKO
70.7	135.9		237	376.9
161.9	69.7		245.4	182.7
90.5	170.2		390.7	254
136.7	55.4		387.4	332
104.7	92.3		292.6	254.9
83.7	145.2		233.4	255.1
127.8	112.7		249.4	302.2
89.5	77.2		286.7	218.1
