# Supplementary material for: Hepatic ASPG-mediated lysophosphatidylinositol catabolism impairs insulin signal transduction
Source: EMBO J. 2025 Aug 4;44(18):5005–36. doi: 10.1038/s44318-025-00525-x (PMC12436650; doi:10.1038/s44318-025-00525-x)
Supplement: Supplementary file 11 — Figure EV Source Data [file 44318_2025_525_MOESM11_ESM.zip › supp figures/Figure EV5/5B.xlsx]

## Sheet: Sheet1
Weeks	WT+aav-vec						KO+aav-vec						WT+aav-aspg						KO+aav-aspg
0	27.3	29	33.5	31.8	27.6		30.3	30.1	30.4	30.6	35.8		28.3	27.1	28.1	28.3	29.2		32.2	25.4	28.4	27.4	30.2	25.2
2	32.8	36.1	43.2	39	31.3		38.7	39.1	38.6	35.8	27.4		34.3	31.1	31.8	33.8	33.4		39.3	33.1	32	33.4	37	33.1
4	38.7	38.9	47	41	35.8		41.5	42	39.4	39	35.9		36.5	35.1	36.8	37.4	38.8		45.3	38.6	36.5	39.8	41.1	31
6	41.6	43.9	50.8	47.1	40.2		45.5	48.3	45.5	43.6	32.2		41.1	39	42.4	42.6	42.7		47.5	41.1	41.1	42.4	44.5	32.6
8	42.7	44.4	51	48.4	42.3		45.3	50.3	45.1	31.4	41.6		42.7	42	43.2	43.1	44.5		50.3	41.7	42.8	42.3	45.3	35.2
10	45.6	44.8	53.7	49.2	43.2		49.5	51	44.4	44.1	43.3		44.5	43.6	46.4	44.5	46.5		51.7	45	45.4	46.2	47.2	38.9
12	50.8	55	59.2	60.4	48.8		51.2	57.5	54.9	50	53.9		52.4	50.4	54	54.1	56.1		57.2	51.9	52.2	52.8	48.9	41.6
14	55.9	59	65.2	64	52.6		57.9	63.8	54.1	51.6	58.6		48.5	52.5	59.3	56.9	58.3		61.3	56.7	53.3	57.2	53	47.8
16	53.2	58.4	66	64.9	51.5		57.4	64.3	60.4	55.2	58.6		49.6	51.6	62.2	62.4	59.3		59.4	58.8	52.7	57.1	53.4	46.2
