# Supplementary material for: Hepatic ASPG-mediated lysophosphatidylinositol catabolism impairs insulin signal transduction
Source: EMBO J. 2025 Aug 4;44(18):5005–36. doi: 10.1038/s44318-025-00525-x (PMC12436650; doi:10.1038/s44318-025-00525-x)
Supplement: Supplementary file 11 — Figure EV Source Data [file 44318_2025_525_MOESM11_ESM.zip › supp figures/Figure EV5/5D.xlsx]

## Sheet: Sheet1
Liver mass (g)	AAV8-VEC						AAV8-ASPG
WT	2.099	2.029	2.395	1.895	2.075		1.761	2.44	2.317	2.595	1.923
LKO	1.884	1.726	1.233	2.127	2.133		2.692	2.205	2.18	1.956	1.691	1.457
