# Supplementary material for: Hepatic ASPG-mediated lysophosphatidylinositol catabolism impairs insulin signal transduction
Source: EMBO J. 2025 Aug 4;44(18):5005–36. doi: 10.1038/s44318-025-00525-x (PMC12436650; doi:10.1038/s44318-025-00525-x)
Supplement: Supplementary file 11 — Figure EV Source Data [file 44318_2025_525_MOESM11_ESM.zip › supp figures/Figure EV5/5E.xlsx]

## Sheet: Sheet1
Blood glucose (mmol/L)	AAV8-VEC						AAV8-ASPG
WT	8.8	9.5	9.8	10.5	9.4		10.3	9.7	9	10.9	7.4
LKO	8	8.7	8.6	8.4	9.5		10.2	9.2	8.1	9.9	9.3	7.7
