# Supplementary material for: Hepatic ASPG-mediated lysophosphatidylinositol catabolism impairs insulin signal transduction
Source: EMBO J. 2025 Aug 4;44(18):5005–36. doi: 10.1038/s44318-025-00525-x (PMC12436650; doi:10.1038/s44318-025-00525-x)
Supplement: Supplementary file 11 — Figure EV Source Data [file 44318_2025_525_MOESM11_ESM.zip › supp figures/Figure EV5/5F.xlsx]

## Sheet: Sheet1
Plasma insulin (ng/ml)	AAV8-VEC						AAV8-ASPG
WT	0.275	0.695	0.47	0.55	0.384		0.263	0.423	0.389	0.645	0.278
LKO	0.293	0.413	0.665	0.466	0.283		0.198	0.396	0.523	0.451	0.296	0.398
