# Supplementary material for: Hepatic ASPG-mediated lysophosphatidylinositol catabolism impairs insulin signal transduction
Source: EMBO J. 2025 Aug 4;44(18):5005–36. doi: 10.1038/s44318-025-00525-x (PMC12436650; doi:10.1038/s44318-025-00525-x)
Supplement: Supplementary file 11 — Figure EV Source Data [file 44318_2025_525_MOESM11_ESM.zip › supp figures/Figure EV5/5G.xlsx]

## Sheet: Sheet1
ALT(U/L)	AAV8-VEC						AAV8-ASPG
WT	176.9	73.7	168.8	164.6	87.7		174.6	82.7	131.2	115.9	150.8
LKO	85.3	160.6	122.9	193.8	115.1		188.6	114.8	172.5	92.2	160	118.2
AST(U/L)	AAV8-VEC						AAV8-ASPG
WT	289.3	239.5	309.5	192.9	364.9		270.5	223.4	384.8	349.5	258.7
LKO	341.1	233.2	216.1	295.7	345.1		232.7	244.6	351.4	287.2	250	375.5
