# Supplementary material for: Hepatic ASPG-mediated lysophosphatidylinositol catabolism impairs insulin signal transduction
Source: EMBO J. 2025 Aug 4;44(18):5005–36. doi: 10.1038/s44318-025-00525-x (PMC12436650; doi:10.1038/s44318-025-00525-x)
Supplement: Supplementary file 11 — Figure EV Source Data [file 44318_2025_525_MOESM11_ESM.zip › supp figures/Figure EV5/5I.xlsx]

## Sheet: Sheet1
Positive PAS staining area
(fold of control)	WT+AAV8-ASPG	LKO+AAV8-VEC	LKO+AAV8-ASPG
1.14868	0.662181	1.28449	0.952054
0.813008	0.374946	1.626	1.06712
1.22694	0.717598	1.06391	0.883909
0.92619	0.746903	1.46742	1.03045
1.06742	0.558213	1.26453	1.09667
0.968252	0.452743	1.70341	1.02694
1.19125	0.398259	1.10562	1.07719
0.946295	0.581701	1.59174	0.938072
0.833667	0.560094	1.4891	0.876575
1.01862	0.589968	1.50123	0.853685
1.0501	0.71079	1.5699	0.735531
0.999745	0.565065	1.55163	0.797743
1.04006	0.638824	1.31627	0.929223
1.03001	0.676002	1.66172	1.02917
1.15471	0.36961	1.35578	1.091
0.915211	0.628021	1.58669	1.03297
1.01341	0.628429	1.70546	0.936746
1.05203	0.422286	1.29638	1.13185
0.974551	0.575548	1.61701	0.841876
0.954897	0.717234	1.34894	1.13316
1.22309	0.677183	1.7384	0.787158
0.873732	0.395795	1.15436	0.860581
0.836569	0.524534	1.58109	1.02717
0.862783	0.377293	1.65534	0.985573
0.878777	0.676571	1.26584	0.830649
