# Supplementary material for: Hepatic ASPG-mediated lysophosphatidylinositol catabolism impairs insulin signal transduction
Source: EMBO J. 2025 Aug 4;44(18):5005–36. doi: 10.1038/s44318-025-00525-x (PMC12436650; doi:10.1038/s44318-025-00525-x)
Supplement: Supplementary file 11 — Figure EV Source Data [file 44318_2025_525_MOESM11_ESM.zip › supp figures/Figure EV5/5J.xlsx]

## Sheet: Sheet1
Fat mass (g)	AAV8-VEC						AAV8-ASPG
WT	30.3	30.52	35.4	34.83	24.88		32.66	34.33	33.12	22.9	31.83
LKO	24.06	24.82	29.83	25.22	30.53		32.9	31.73	22.45	30.59	27.45	19.11
