# Supplementary material for: Hepatic ASPG-mediated lysophosphatidylinositol catabolism impairs insulin signal transduction
Source: EMBO J. 2025 Aug 4;44(18):5005–36. doi: 10.1038/s44318-025-00525-x (PMC12436650; doi:10.1038/s44318-025-00525-x)
Supplement: Supplementary file 11 — Figure EV Source Data [file 44318_2025_525_MOESM11_ESM.zip › supp figures/Figure EV5/5K.xlsx]

## Sheet: Sheet1
Lean mass (g)	AAV8-VEC						AAV8-ASPG
WT	17.55	19.39	19.83	19.75	20.44		17.54	20.96	20.22	19.57	18.09
LKO	17.25	19.6	20.11	19.87	19.44		17.82	18.43	18.98	18.45	19.51	19.8
