# Supplementary material for: Hepatic ASPG-mediated lysophosphatidylinositol catabolism impairs insulin signal transduction
Source: EMBO J. 2025 Aug 4;44(18):5005–36. doi: 10.1038/s44318-025-00525-x (PMC12436650; doi:10.1038/s44318-025-00525-x)
Supplement: Supplementary file 11 — Figure EV Source Data [file 44318_2025_525_MOESM11_ESM.zip › supp figures/Figure EV5/5L.xlsx]

## Sheet: Sheet1
Relative RNA levels in liver	WT+VEC					WT+ASPG					LKO+VEC					LKO+ASPG
Il-6	1.09284	0.851706	1.22403	1.4195	0.411919	0.412372	1.34307	1.1265	0.484574	1.22968	1.19598	0.519207	0.944133	1.27108	0.650392	1.16696	0.765285	0.579862	1.44117	0.715869
Tnfα	0.592405	1.24059	1.19767	0.935949	1.03339	1.02534	1.2035	1.4995	0.693808	0.73516	1.32474	0.483352	1.07775	1.04081	0.985784	0.670675	1.66067	0.596439	1.11028	0.590796
Nf-kb	0.546688	0.939288	1.48941	1.18429	0.840327	1.14956	0.543795	2.00523	0.526464	1.35959	0.76727	1.05672	1.2977	0.615048	1.51274	0.931117	0.854313	1.28414	0.823368	1.30923
Col1a1	1.1614	1.26706	0.724424	0.831898	1.01522	1.14577	1.21665	1.15537	0.753082	0.857018	0.745371	1.07663	1.3382	0.614188	1.07092	0.880195	0.948197	1.33864	0.835459	1.14658
Col3a1	0.820295	1.29371	1.18418	0.991152	0.710666	1.22917	0.784619	0.689092	1.11915	0.875093	0.803385	0.706607	1.11518	1.29147	0.593955	0.748449	1.11882	0.887783	1.05995	0.850064
