# Supplementary material for: Hepatic ASPG-mediated lysophosphatidylinositol catabolism impairs insulin signal transduction
Source: EMBO J. 2025 Aug 4;44(18):5005–36. doi: 10.1038/s44318-025-00525-x (PMC12436650; doi:10.1038/s44318-025-00525-x)
Supplement: Supplementary file 11 — Figure EV Source Data [file 44318_2025_525_MOESM11_ESM.zip › supp figures/Figure EV6/6B.xlsx]

## Sheet: Sheet1
Blood glucose (mmol/L)
Non-STZ	STZ
7.7	16.7
7.7	15.6
8.3	14.4
7.4	16.1
8.3	17
7	13.8
8	13.4
9.1	15
9.5	14.3
8.3	15.9
9.4	12.9
8.8	14.8
9.3	12.9
9.5	13
8	16.6
8
7.7
9.3
7.6
9.4
8.8
