# Supplementary material for: Hepatic ASPG-mediated lysophosphatidylinositol catabolism impairs insulin signal transduction
Source: EMBO J. 2025 Aug 4;44(18):5005–36. doi: 10.1038/s44318-025-00525-x (PMC12436650; doi:10.1038/s44318-025-00525-x)
Supplement: Supplementary file 11 — Figure EV Source Data [file 44318_2025_525_MOESM11_ESM.zip › supp figures/Figure EV6/6C.xlsx]

## Sheet: Sheet1
Plasma insulin (ng/ml)
Non-STZ	STZ-WT	STZ-LKO
1.14512	0.271838	0.241838
1.61093	0.23167	0.25167
1.02478	0.790426	0.590426
0.832178	0.245769	0.355769
0.940679	0.97739	0.99739
0.635958	0.441786	0.641786
1.37652	1.09397	1.19397
1.63294
