# Supplementary material for: Hepatic ASPG-mediated lysophosphatidylinositol catabolism impairs insulin signal transduction
Source: EMBO J. 2025 Aug 4;44(18):5005–36. doi: 10.1038/s44318-025-00525-x (PMC12436650; doi:10.1038/s44318-025-00525-x)
Supplement: Supplementary file 11 — Figure EV Source Data [file 44318_2025_525_MOESM11_ESM.zip › supp figures/Figure EV6/6D.xlsx]

## Sheet: Sheet1
Blood glucose (mmol/L)
WT	LKO
17.3	15
15.8	13.2
20.4	14.4
19.8	14
18.3	14.9
15.1	14.3
16.9	14.4
	15.1
	14.5
