# Supplementary material for: Hepatic ASPG-mediated lysophosphatidylinositol catabolism impairs insulin signal transduction
Source: EMBO J. 2025 Aug 4;44(18):5005–36. doi: 10.1038/s44318-025-00525-x (PMC12436650; doi:10.1038/s44318-025-00525-x)
Supplement: Supplementary file 11 — Figure EV Source Data [file 44318_2025_525_MOESM11_ESM.zip › supp figures/Figure EV6/6E.xlsx]

## Sheet: Sheet1
Blood glucose (mmol/L)	WT									KO
0	16.7	15.6	14.4	16.1	17	13.8	13.4			15	14.3	15.9	12.9	14.8	12.9	13	16.6	17.5
15	28.2	25.4	25.9	29.4	25	23.9	26.6			26.2	26	22.3	18.9	28	26.2	26.1	23.8	25.7
30	30.2	28.6	31.4	32	28.5	30.5	30.6			27.2	28.1	25.2	27.5	28.5	26.2	27.1	26.6	30.7
60	29.8	28.4	30.4	31.1	32.6	28	29.4			28.7	29	24.3	28.1	21.6	24.8	26.1	26.2	28.7
90	29	27.2	28.6	29.6	29.1	26.2	26.7			27.6	24.8	22.5	26.1	20	21.9	27.2	23.7	27.5
120	26.9	27.1	27.9	30.1	28.9	24.9	26.9			24.8	24.2	20.6	26.9	19.5	21.9	23	24.1	28
AUC
WT	LKO
3395	3179
3216	3107
3392	2734
3554	3029
3428	2713
3148	2809
3275	3043
	2939
	3314
