# Supplementary material for: Hepatic ASPG-mediated lysophosphatidylinositol catabolism impairs insulin signal transduction
Source: EMBO J. 2025 Aug 4;44(18):5005–36. doi: 10.1038/s44318-025-00525-x (PMC12436650; doi:10.1038/s44318-025-00525-x)
Supplement: Supplementary file 11 — Figure EV Source Data [file 44318_2025_525_MOESM11_ESM.zip › supp figures/Figure EV6/6H.xlsx]

## Sheet: Sheet1
Liver mass (g)
WT	LKO
1.209	1.753
1.435	1.345
1.855	1.458
1.859	1.681
1.851	1.639
1.597	1.455
2.019	1.091
	1.459
