# Supplementary material for: Hepatic ASPG-mediated lysophosphatidylinositol catabolism impairs insulin signal transduction
Source: EMBO J. 2025 Aug 4;44(18):5005–36. doi: 10.1038/s44318-025-00525-x (PMC12436650; doi:10.1038/s44318-025-00525-x)
Supplement: Supplementary file 11 — Figure EV Source Data [file 44318_2025_525_MOESM11_ESM.zip › supp figures/Figure EV7/7A.xlsx]

## Sheet: Sheet1
LipidIon (μg/g)	WT				LKO
TAG	133.419	122.601	94.1854	74.9699	119.328	95.8213	87.605
Ceramide	35561.1	24444.4	44686.2	33535.6	40252.6	27664.4	45584.6
DAG	32983.8	63781.3	27201.7	29731	61865.2	24052.2	48065
PC	9478.83	8741.47	10284.8	11492.1	10327.1	10179	11343.6
PI	19090.1	17660.7	19414.1	12604.6	18279.9	16282.4	22241
PE	3650.77	4374.72	5547.55	4755.05	4155.18	4326.61	3924.81
PA	489.213	625.124	1977.02	1483.89	1745.74	1038.12	2585.71
PS	756.925	665.561	770.529	483.948	556.108	747.366	686.477
ChE	54.884	39.959	17.5967	35.139	12.6569	61.5244	15.0603
SM	9.92235	11.9697	12.1005	14.2329	12.1934	14.2603	11.0824
