# Supplementary material for: Hepatic ASPG-mediated lysophosphatidylinositol catabolism impairs insulin signal transduction
Source: EMBO J. 2025 Aug 4;44(18):5005–36. doi: 10.1038/s44318-025-00525-x (PMC12436650; doi:10.1038/s44318-025-00525-x)
Supplement: Supplementary file 11 — Figure EV Source Data [file 44318_2025_525_MOESM11_ESM.zip › supp figures/Figure EV7/7B.xlsx]

## Sheet: Sheet1
LipidIon (ng/ml)	WT					KO
LPI(18:0)-H	7.16428	103.64	114.644	94.6801	14.7449	56.0559	22.69	16.6745	154.419	16.9624
LPI(20:4)-H	41.6342	62.9625	28.9979	47.4991	27.7857	32.6532	64.329	25.0728	49.1191	23.0114
