# Supplementary material for: Hepatic ASPG-mediated lysophosphatidylinositol catabolism impairs insulin signal transduction
Source: EMBO J. 2025 Aug 4;44(18):5005–36. doi: 10.1038/s44318-025-00525-x (PMC12436650; doi:10.1038/s44318-025-00525-x)
Supplement: Supplementary file 11 — Figure EV Source Data [file 44318_2025_525_MOESM11_ESM.zip › supp figures/Figure EV7/7C.xlsx]

## Sheet: Sheet1
intensity	WT						LKO
LPI 18:3		40777		7267.38	7026.18	82.9292	69173.3	66770.9	40384.8	79355.3	55259.2	20474.5
LPI 22:1		10204.8		4692.15	1881.79	85.6329	2278.63	2250.66	6542.64	3546.09	3545.56	11362.5
