# Supplementary material for: Hepatic ASPG-mediated lysophosphatidylinositol catabolism impairs insulin signal transduction
Source: EMBO J. 2025 Aug 4;44(18):5005–36. doi: 10.1038/s44318-025-00525-x (PMC12436650; doi:10.1038/s44318-025-00525-x)
Supplement: Supplementary file 11 — Figure EV Source Data [file 44318_2025_525_MOESM11_ESM.zip › supp figures/Figure EV7/7D.xlsx]

## Sheet: Sheet1
intensity	WT						LKO
LPI 18:3	7198.73	7641.87	8007.07	5506.93			7304.7	6844.21	6701.95	7514.81	8977.08	6793.14
LPI 22:1	4700.34	3357.99	2647.2	1622			2580.76	3869.98	3372.03	3416.82	6275.7	2555.28
