# Supplementary material for: Hepatic ASPG-mediated lysophosphatidylinositol catabolism impairs insulin signal transduction
Source: EMBO J. 2025 Aug 4;44(18):5005–36. doi: 10.1038/s44318-025-00525-x (PMC12436650; doi:10.1038/s44318-025-00525-x)
Supplement: Supplementary file 11 — Figure EV Source Data [file 44318_2025_525_MOESM11_ESM.zip › supp figures/Figure EV7/7E.xlsx]

## Sheet: Sheet1
Relative RNA levels in liver	WT					LKO
Gpr55	1.27207	0.823273	0.726316	1.07042	1.10792	1.06686	1.1601	0.893063	1.2935	1.11261
Mboat7	0.864687	0.70614	1.44338	1.01962	0.966167	0.779198	1.43399	0.983844	0.890548	1.30858
