# Supplementary material for: Hepatic ASPG-mediated lysophosphatidylinositol catabolism impairs insulin signal transduction
Source: EMBO J. 2025 Aug 4;44(18):5005–36. doi: 10.1038/s44318-025-00525-x (PMC12436650; doi:10.1038/s44318-025-00525-x)
Supplement: Supplementary file 11 — Figure EV Source Data [file 44318_2025_525_MOESM11_ESM.zip › supp figures/Figure EV8/8A.xlsx]

## Sheet: Sheet1
Relative RNA level of Sepp1				SELENOP level
WT	LKO			in serum (μg/ml	LKO
1.25098	0.765882			4.45524	2.34604
0.718683	0.633147			5.99396	4.02
1.2913	0.680981			5.37148	1.85917
1.59671	0.740645			6.21333	4.19286
1.02008	0.918606			7.54286	4.4181
				5.68952	4.56857
				4.83654
				4.23542
