# Supplementary material for: Hepatic ASPG-mediated lysophosphatidylinositol catabolism impairs insulin signal transduction
Source: EMBO J. 2025 Aug 4;44(18):5005–36. doi: 10.1038/s44318-025-00525-x (PMC12436650; doi:10.1038/s44318-025-00525-x)
Supplement: Supplementary file 11 — Figure EV Source Data [file 44318_2025_525_MOESM11_ESM.zip › supp figures/Figure EV8/8B.xlsx]

## Sheet: Sheet1
Relative Aspg mRNA level	Adv-VEC			Adv-ASPG
-	0.942677	0.831657	1.22567	4.36261	3.93218	3.63479
+	3.07539	3.5665	3.49052	5.26553	7.96554	6.25779
Relative Sepp1 mRNA level	Adv-VEC			Adv-ASPG
-	1.3936	0.913916	0.692481	4.91807	3.71707	3.00982
+	2.79984	4.18364	4.04877	11.2653	7.67313	8.71551
