# Supplementary material for: Hepatic ASPG-mediated lysophosphatidylinositol catabolism impairs insulin signal transduction
Source: EMBO J. 2025 Aug 4;44(18):5005–36. doi: 10.1038/s44318-025-00525-x (PMC12436650; doi:10.1038/s44318-025-00525-x)
Supplement: Supplementary file 11 — Figure EV Source Data [file 44318_2025_525_MOESM11_ESM.zip › supp figures/Figure EV8/8C.xlsx]

## Sheet: Sheet1
SELENOP level	scramble			adv-aspg
in medium (μg/ml)	0.226574	0.315701	0.306953	0.851308	1.15892	0.967406
+	1.2473	1.35944	1.44041	2.74035	3.84074	2.39586
