# Supplementary material for: Hepatic ASPG-mediated lysophosphatidylinositol catabolism impairs insulin signal transduction
Source: EMBO J. 2025 Aug 4;44(18):5005–36. doi: 10.1038/s44318-025-00525-x (PMC12436650; doi:10.1038/s44318-025-00525-x)
Supplement: Supplementary file 11 — Figure EV Source Data [file 44318_2025_525_MOESM11_ESM.zip › supp figures/Figure EV8/8E.xlsx]

## Sheet: Sheet1
Relative Sepp1 mRNA level
PA(200μM)	+	+	+	+
Insulin(10nM)	-	-	+	+
FOXO1 shRNA	-	+	-	+
	0.717837	0.0535377	0.357299	0.0332295
	1.07262	0.0396839	0.234315	0.0060338
	1.03804	0.0456779	0.177542	0.0286971
	0.996822	0.0082956	0.268008	0.0088236
	1.17467	0.0467055	0.407407	0.0589969
