# Supplementary material for: Hepatic ASPG-mediated lysophosphatidylinositol catabolism impairs insulin signal transduction
Source: EMBO J. 2025 Aug 4;44(18):5005–36. doi: 10.1038/s44318-025-00525-x (PMC12436650; doi:10.1038/s44318-025-00525-x)
Supplement: Supplementary file 11 — Figure EV Source Data [file 44318_2025_525_MOESM11_ESM.zip › supp figures/Figure EV8/8F.xlsx]

## Sheet: Sheet1
SELENOP level
in medium (μg/ml)	+	+	+	+
Insulin(10nM)	-	-	+	+
FOXO1 shRNA	-	+	-	+
	1.49848	0.070993	0.185326	0.091101
	1.25985	0.100255	0.319818	0.152982
	1.76833	0.124	0.239001	0.0866872
	1.36118	0.0203215	0.580804	0.0786888
	1.90607	0.0432371	0.482731	0.121595
