# Supplementary material for: Hepatic ASPG-mediated lysophosphatidylinositol catabolism impairs insulin signal transduction
Source: EMBO J. 2025 Aug 4;44(18):5005–36. doi: 10.1038/s44318-025-00525-x (PMC12436650; doi:10.1038/s44318-025-00525-x)
Supplement: Supplementary file 11 — Figure EV Source Data [file 44318_2025_525_MOESM11_ESM.zip › supp figures/Figure EV8/8G.xlsx]

## Sheet: Sheet1
AKTi	WT			KO
-	0.980099	0.966964	1.05294	0.799554	0.617816	0.833227
+	0.966486	1.16112	0.970068	0.996816	0.852094	0.933769
