# Supplementary material for: Hepatic ASPG-mediated lysophosphatidylinositol catabolism impairs insulin signal transduction
Source: EMBO J. 2025 Aug 4;44(18):5005–36. doi: 10.1038/s44318-025-00525-x (PMC12436650; doi:10.1038/s44318-025-00525-x)
Supplement: Supplementary file 11 — Figure EV Source Data [file 44318_2025_525_MOESM11_ESM.zip › supp figures/Figure EV8/8H.xlsx]

## Sheet: Sheet1
Relative Sepp1mRNA level
PA(200μM)	-	+	+	+	+	+
Insulin(10nM)	-	-	+	-	+	+
LPI(10μM)	-	-	-	+	+	+
AKTi(2μM)	-	-	-	-	-	+
	1.00026	1.76588	1.1509	1.41515	0.571196	1.67725
	1.14442	1.81934	1.22454	1.37839	0.45168	1.72856
	1.12944	1.92196	1.02725	1.58624	0.305535	1.9649
