# Supplementary material for: Hepatic ASPG-mediated lysophosphatidylinositol catabolism impairs insulin signal transduction
Source: EMBO J. 2025 Aug 4;44(18):5005–36. doi: 10.1038/s44318-025-00525-x (PMC12436650; doi:10.1038/s44318-025-00525-x)
Supplement: Supplementary file 11 — Figure EV Source Data [file 44318_2025_525_MOESM11_ESM.zip › supp figures/Figure EV8/8I.xlsx]

## Sheet: Sheet1
PA(200μM)	+	+	+	+
ML-193	-	-	+	+
Relative Sepp1 mRNA level	WT	LKO	WT	LKO
	1.41453	0.370765	1.34761	0.541852
	0.745466	0.550105	1.11262	0.637332
	0.798997	0.491475	0.82842	0.599784
	0.97065	0.271366	0.868747	0.324671
	1.07036	0.386046	1.0559	0.400149
