# Supplementary material for: Hepatic ASPG-mediated lysophosphatidylinositol catabolism impairs insulin signal transduction
Source: EMBO J. 2025 Aug 4;44(18):5005–36. doi: 10.1038/s44318-025-00525-x (PMC12436650; doi:10.1038/s44318-025-00525-x)
Supplement: Supplementary file 11 — Figure EV Source Data [file 44318_2025_525_MOESM11_ESM.zip › supp figures/Figure EV8/8J.xlsx]

## Sheet: Sheet1
PA(200μM)	+	+	+	+
ML-193	-	-	+	+
SELENOP level	WT	LKO	WT	LKO
in medium (μg/ml)	1.69301	0.630513	1.65119	0.772111
	1.34575	0.811159	1.3856	0.408204
	1.56226	0.468094	1.96778	0.684726
	1.74521	0.86355	1.37043	0.67779
	1.63428	0.418023	1.18404	0.889126
