# Supplementary material for: Hepatic ASPG-mediated lysophosphatidylinositol catabolism impairs insulin signal transduction
Source: EMBO J. 2025 Aug 4;44(18):5005–36. doi: 10.1038/s44318-025-00525-x (PMC12436650; doi:10.1038/s44318-025-00525-x)
Supplement: Supplementary file 11 — Figure EV Source Data [file 44318_2025_525_MOESM11_ESM.zip › supp figures/Figure EV9/9A.xlsx]

## Sheet: Sheet1
Blood glucose (mmol/L)	WT+AAV8-VEC						WT+AAV8-ASPG
0	7.5	8.5	7.9	7.7	7.1	8	7.6	7.8	9.3	8.7	8.1	10
15	13.9	14.4	12.2	15.7	15.8	16.9	15.2	16.2	19.8	16.5	18	19.8
30	18.5	18	16.3	18.4	16.6	19.9	20.1	23.4	25.7	24.8	23.3	26.9
60	15.9	18.3	15.8	15.4	14.7	19.2	20.9	25.2	23.2	24.6	22.9	24.4
90	11.6	16.7	15.5	14.4	11.9	16.2	17.3	19.6	20.9	16.8	15.3	17.9
120	9.4	15.9	12.5	11.7	10.5	13.3	14.2	15.2	15.7	12.1	13.7	15
AUC
AAV8-VEC	AAV8-ASPG
1647	2096
1973	2400
1736	2504
1777	2294
1619	2207
2023	2471
