# Supplementary material for: Hepatic ASPG-mediated lysophosphatidylinositol catabolism impairs insulin signal transduction
Source: EMBO J. 2025 Aug 4;44(18):5005–36. doi: 10.1038/s44318-025-00525-x (PMC12436650; doi:10.1038/s44318-025-00525-x)
Supplement: Supplementary file 11 — Figure EV Source Data [file 44318_2025_525_MOESM11_ESM.zip › supp figures/Figure EV9/9C.xlsx]

## Sheet: Sheet1
Plasma insulin (ng/ml)	AAV8-VEC						AAV8-ASPG						AAV8-ASPG+AAV8-shPtp1b						AAV8-ASPG+AAV8-shSepp1
0	2.093	2.183	1.508	1.49	1.578	1.949	2.194	2.113	1.693	1.83	1.551	1.856	0.457	0.436	0.205	0.267	0.369	0.201	0.257	0.223	0.336	0.288	0.399	0.441
15	4.362	5.673	4.778	4.844	5.964	3.258	4.18	3.129	2.553	1.801	3.534	2.219	3.046	2.724	1.517	2.362	1.798	1.184	1.288	1.296	2.166	0.834	1.948	1.417
30	8.796	9.54	6.579	6.549	8.808	5.73	5.348	5.865	4.203	3.084	5.011	3.788	3.128	3.099	2.651	3.138	2.793	2.662	2.247	2.407	3.7	1.121	3.736	3.025
AUC
WT+AAV8-VEC	WT+AAV8-ASPG	WT+AAV8-ASPG+AAV8-shPtp1b	WT+AAV8-ASPG+AAV8-shSepp1
147.1	119.3	72.58	38.1
173	106.8	67.37	39.17
132.3	82.52	44.18	62.76
133	63.87	60.97	23.08
167.4	102.2	50.69	60.23
106.5	75.62	39.23	47.25
